# Supplementary material for: The Effects of Salinity and Genotype on the Rhizospheric Mycobiomes in Date Palm Seedlings
Source: Biology (Basel). 2024 Mar 15;13(3):190. doi: 10.3390/biology13030190 (PMC10968608; doi:10.3390/biology13030190)
Supplement: Supplementary file 1 [file biology-13-00190-s001.zip]

Archive with 3 entries (2 files):
- biology-2905715-supplementary/biology-2905715 - Supplimentary Tables/
- biology-2905715-supplementary/biology-2905715 - Supplimentary Tables/Table S1.xlsx
- biology-2905715-supplementary/biology-2905715 - Supplimentary Tables/Table S2.xlsx
