# Supplementary material for: The Effects of Salinity and Genotype on the Rhizospheric Mycobiomes in Date Palm Seedlings
Source: Biology (Basel). 2024 Mar 15;13(3):190. doi: 10.3390/biology13030190 (PMC10968608; doi:10.3390/biology13030190)
Supplement: Supplementary file 1 [file biology-13-00190-s001.zip › biology-2905715-supplementary/biology-2905715 - Supplimentary Tables/Table S1.xlsx]

## Sheet: Sheet1
Table S1: The abundance and the classification of OTUs identified based on the sequencing of ITS gene. The rhizospheric fungal communities of cultivars 'Umsila' (UC) and 'Zabad' (ZC) were grown under control conditions and 'Umsila' (UT) and 'Zabad' (ZT) cultivars were grown under salinity.
Number	seq	seqs	ZC1	ZC2	ZC3	ZT1	ZT2	ZT3	UC1	UC2	UC3	UT1	UT2	UT3	Sum	Kingdom	Phylum	Class	Order	Family	Genus	Species	ITS Sequence	Sequence Length
1	1	seq1	369	137	185	8209	4880	8604	0	490	36	14473	2090	717	40190	Fungi	Ascomycota	Eurotiomycetes	Eurotiales	Aspergillaceae	Aspergillus	tubingensis	AATGCGATAACTAATGTGAATTGCAGAATTCAGTGAATCATCGAGTCTTTGAACGCACATTGCGCCCCCTGGTATTCCGGGGGGCATGCCTGTCCGAGCGTCATTGCTGCCCTCAAGCCCGGCTTGTGTGTTGGGTCGCCGTCCCCCTCTCCGGGGGGACGGGCCCGAAAGGCAGCGGCGGCACCGCGTCCGATCCTCGAGCGTATGGGGCTTTGTCACATGCTCTGTAGGATTGGCCGGCGCCTGCCGACGTTTTCCAACCATTTTTTCCAGGTTGACCTCGGATCAGGTAGGGATACCCGCTGAAC	308
2	2	seq2	1378	766	5070	0	0	507	16737	1432	3951	61	0	186	30088	Fungi	Ascomycota	Sordariomycetes	Hypocreales	Bionectriaceae	Clonostachys	rosea	AATGCGATAAGTAATGTGAATTGCAGAATTCAGTGAATCATCGAATCTTTGAACGCACATTGCGCCCGCCAGTATTCTGGCGGGCATGCCTGTCTGAGCGTCATTTCAACCCTCATGCCCCTAGGGCGTGGTGTTGGGGATCGGCCAAGGCCCGCAAGGGACGGCCGGCCCCTAAATCTAGTGGCGGACCCGTCGTGGCCTCCTCTGCGAAGTAGTGATATTCCGCATCGGAGAGCGACGAGCCCCTGCCGTTAAACCCCCAACTTTCCAAGGTTGACCTCAGATCAGGTAGGAATACCCGCTGAAC	307
3	3	seq3	0	13078	280	21	0	0	0	13170	488	0	0	0	27037	Fungi	Ascomycota	Eurotiomycetes	Eurotiales	Trichocomaceae	Talaromyces	verruculosus_1	AATGCGATAAGTAATGTGAATTGCAGAATTCCGTGAATCATCGAATCTTTGAACGCACATTGCGCCCCCTGGCATTCCGGGGGGCATGCCTGTCCGAGCGTCATTTCTGCCCTCAAGCACGGCTTGTGTGTTGGGTGTGGTCCCCCCGGGGACCTGCCCGAAAGGCAGCGGCGACGTCCGTCTGGTCCTCGAGCGTATGGGGCTCTGTCACTCGCTCGGGAAGGACCTGCGGGGGTTGGTCACCACCATGTTTTTACCACGGTTGACCTCGGATCAGGTAGGAGTTACCCGCTGAACT	298
4	4	seq4	0	0	0	0	112	0	0	0	0	0	95	0	207	Fungi	Basidiomycota	Malasseziomycetes	Malasseziales	Malasseziaceae	Malassezia	restricta_1	AACGCGATAGGTAATGTGAATTGCAGAATTCCGTGAATCATCGAATCTTTGAACGCACCTTGCGCTCTATGGCAATCCGTAGAGCATGCCTGTTTGAGTGCCATGAAATCTCCCACCCCAAGCGGTTTTTAAATGAAACGGCTTGGCGGATGGGGTCTGGATGGGTGCCTCTGCCTGCGCTACCTAGCACAGGCTCGCCCGAAATGCATGAGCGCCTTGAGACACTTTGCATCCGCCTCTCTGTTTGGGAGGAGGCGGCCAAGCAGTGTTTTTCTCCTGGCATGGCATGATACGTCATTTGCTATGTCGCCTAAAGGAGGAATGTTTGGTTGTGTCTGCGTGTGCTTCGAACTTGCCTCTGTGGCACATCCCAATTTCACTTCTGGTCTCAAATCAGGT…	416
5	5	seq5	6697	1358	5132	161	891	425	2059	589	1939	123	1152	117	20643	Fungi	Ascomycota	Sordariomycetes	Hypocreales	Nectriaceae	Fusarium	falciforme-solani	AATGCGATAAGTAATGTGAATTGCAGAATTCAGTGAATCATCGAATCTTTGAACGCACATTGCGCCCGCCAGTATTCTGGCGGGCATGCCTGTTCGAGCGTCATTACAACCCTCAGGCCCCCGGGCCTGGCGTTGGGGATCGGCGGAAGCCCCCTGCGGGCACAACGCCGTCCCCCAAATACAGTGGCGGTCCCGCCGCAGCTTCCATTGCGTAGTAGCTAACACCTCGCAACTGGAGAGCGGCGCGGCCACGCCGTAAAACACCCAACTTCTGAATGTTGACCTCGAATCAGGTAGGAATACCCGCTGAAC	312
6	7	seq7	1307	663	3294	24	480	5253	728	2093	520	14	0	44	14420	Fungi	Ascomycota	Dothideomycetes	Pleosporales	Morosphaeriaceae	Acrocalymma	fici_1	AATGCGATAAGTAGTGTGAATTGCAGAATTCAGTGAATCATCGAATCTTTGAACGCACATTGCGCCCCTTGGTATTCCATGGGGCATGCCTGTTCGAGCGTCATTTGAACCCTCAAGCTCTGCTTGGTGTTGGGTGTTTGTCCCGCCATTGCGCGCGGACTCGCCTTAAAGCAATTGGCAGCCATGTAATCCGGCTTGGAGCGCAGCACATTGCGTACTCTGTACTGGGACATGGGCATCCAGAAGCCTTATTTTTTACTCTTGACCTCGGATCAGGTAGGGATACCCGCTGAACTTA	298
7	9	seq9	0	0	0	0	100	76	0	0	0	0	4406	9212	13794	Fungi	Ascomycota	Eurotiomycetes	Eurotiales	Aspergillaceae	Aspergillus	flocculosus-ochraceopetaliformis-pulvericola	AATGCGATAATTAATGTGAATTGCAGAATTCAGTGAATCATCGAGTCTTTGAACGCACATTGCACCCCCTGGTATTCCGGGGGGTATGCCTGTCCGAGCGTCATTGCTGCCCTCAAGCCCGGCTTGTGTGTTGGGTCCTCGTCCCCCCCGGGGGACGGGCCCGAAAGGCAGCGGCGGCACCGCGTCCGGTCCTCGAGCGTATGGGGCTTTGTCACACCGCTCTCGTAGGCCCGGCCGGCGCTGGCCGACGCTGAAAAGCAACCATTATTTCTCCAGGTTGACCTCGGATCAGGTAGGGATACCCGCTGAAC	311
8	10	seq10	0	11	0	909	2732	7890	0	0	0	40	46	347	11975	Fungi	Ascomycota	Sordariomycetes	Hypocreales	Hypocreales incertae sedis	Acremonium	alternatum-egyptiacum-sclerotigenum	AATGCGATAAGTAATGTGAATTGCAGAATTCAGTGAATCATCGAATCTTTGAACGCACATTGCGCCCGCCAGTATTCTGGCGGGCATGCCTGTCTGAGCGTCATTTCAACCCTCAGGACCCGTTCGCGGGACCTGGCGTTGGGGATCAGCCTGCCCCTGGCGGCGGCTGGCCCTGAAATCCAGTGGCGGTTCCCTCGCGAACTCCTCCGTGCAGTAATTAAACCTCTCGCGGCAGGATAGCGGTTGAACCACGCCGTTAAACCCCCCACTTCTCAAGGTTGACCTCAGATCAGGTAGGAATACCCGCTGAAC	312
9	11	seq11	0	0	0	311	4832	2156	0	475	0	250	2882	213	11119	Fungi	Ascomycota	Sordariomycetes	Sordariales	Chaetomiaceae	Humicola	fuscoatra	AATGCGATAAGTAATGTGAATTGCAGAATTCAGTGAATCATCGAATCTTTGAACGCACATTGCGCCCGCCAGTATTCTGGCGGGCATGCCTGTTCGAGCGTCATTTCAACCATCAAGCCCCGGGCTTGTGTTGGGGACCTGCGGCTGCCGCAGGCCCTGAAATGCAGTGGCGGGCTCGCTGTCACTCCGAGCGTAGTAGTTACATCTCGCTCTGGGCGTGCTGCGGGTTCCGGCCGTTAAAAGCCTTATTTACCCAAGGTTGACCTCGGATCAGGTAGGAAGACCCGCTGAACTTAAG	298
10	12	seq12	226	0	205	242	105	0	8079	287	1150	0	0	103	10397	Fungi	Ascomycota	Sordariomycetes	Glomerellales	Plectosphaerellaceae	Acremonium	furcatum	AACGCGATATGTAATGTGAATTGCAGAATTCAGTGAATCATCGAATCTTTGAACGCACATGGCGCCTTCCAGTATCCTGGGAGGCATGCCTGTCCGAGCGTCGTTTCAACCCTCGAGCCCCCGTGGCCCGGCGTTGGGGATCTGCCCAGGCAGGCCCCTAAAACCAGTGGCGGACCCGTTACAGGCCCTTCCTTTGCGTAGTAGCATCAGCCTCGCATCGGGAGCCAGCGGGCTTCTGGCCTCTAAACCCCCATCAAGTCCGCCCCGGCGGCACCAAGGTTGACCTCGGATCAGGTAGGAATACCCGCTGAAC	313
11	13	seq13	0	0	166	76	0	0	0	0	0	8601	825	570	10238	Fungi	Ascomycota	Eurotiomycetes	Eurotiales	Aspergillaceae	Aspergillus	occultus_1	AATGCGATAATTAATGTGAATTGCAGAATTCAGTGAATCATCGAGTCTTTGAACGCACATTGCACCCCCTGGTATTCCGGGGGGTATGCCTGTCCGAGCGTCATTGCTGCCCTCAAGCCCGGCTTGTGTGTTGGGCCCTCGTCCCCCCTGTCCGGGGGGGGACGGGCCCGAAAGGCAGCGGCGGCACCGCGTCCGGTCCTCGAGCGTATGGGGCTTTGTCACAACCGCTCTTGGAGGCCCGGCCGGCGCTGGCCGACGCTGAAAAGCAACCAACTATTTTTTCCAGGTTGACCTCGGATCAGGTAGGGATACCCGCTGAAC	321
12	15	seq15	0	0	0	9384	462	0	0	0	72	0	0	0	9918	Fungi	Ascomycota	Eurotiomycetes	Eurotiales	Aspergillaceae	Aspergillus	falconensis	ACTGCGATAAGTAATGTGAATTGCAGAATTCAGTGAATCATCGAGTCTTTGAACGCACATTGCGCCCCCTGGCATTCCGGGGGGCATGCCTGTCCGAGCGTCATTGCTGCCCTTCAAGCCCGGCTTGTGTGTTGGGTCGTCGTCCCCCCCGGGGGACGGGCCCGAAAGGCAGCGGCGGCACCGTGTCCGGTCCTCGAGCGTATGGGGCTTTGTCACCCGCTCGATTAGGGCCGGCCGGGCGCCAGCCGGCGTCTCCAACCTTATTTTTCTCAGGTTGACCTCGGATCAGGTAGGGATACCCGCTGAAC	308
13	18	seq18	0	14	181	262	2802	1690	0	72	0	154	1945	207	7327	Fungi	Ascomycota	Sordariomycetes	Sordariales	Chaetomiaceae	Parathielavia	appendiculata_1	AATGCGATAAGTAATGTGAATTGCAGAATTCAGTGAATCATCGAATCTTTGAACGCACATTGCGCCCGCCGGTATTCCGGCGGGCATGCCTGTCCGAGCGTCATTTCAACCATCAAGCCCCGGGCTTGTGTTGGGGACCTGCGGCTGCCCGCAGGCCCTGAAATGCAGTGGCGGGCTCGCTAGCACACCGAGCGTAGTAGATCAACCTCGCTCAGGGCGTGCCGCGGGCTCTTGCCGTAAAGCAGCCTCTTAGCACTAGGTTGACCTCGGATCAGGTAGGAGGACCCGCTGAACTTAA	298
14	19	seq19	0	0	0	0	0	0	0	0	0	6943	0	0	6943	Fungi	Ascomycota	Eurotiomycetes	Eurotiales	Aspergillaceae	Aspergillus	occultus_2	AATGCGATAATTAATGTGAATTGCAGAATTCAGTGAATCATCGAGTCTTTGAACGCACATTGCACCCCCTGGTATTCCGGGGGGTATGCCTGTCCGAGCGTCATTGCTGCCCTCAAGCCCGGCTTGGGTGTTGGGCCCTCGTCCCCCCTGTCCGGGGGGGGACGGGCCCGAAAGGCAGCGGCGGCACCGCGTCCGGTCCTCGAGCGTATGGGGCTTTGTCACAACCGCTCTTGGAGGCCCGGCCGGCGCTGGCCGACGCTGAAAAGCAACCAACTATTTTTTCCAGGTTGACCTCGGATCAGGTAGGGATACCCGCTGAAC	321
15	23	seq23	0	0	0	2250	1668	557	0	0	0	34	0	123	4632	Fungi	Ascomycota	Eurotiomycetes	Eurotiales	Aspergillaceae	Aspergillus	sydowii-versicolor_1	ACTGCGATAAGTAATGTGAATTGCAGAATTCAGTGAATCATCGAGTCTTTGAACGCACATTGCGCCCCCTGGCATTCCGGGGGGCATGCCTGTCCGAGCGTCATTGCTGCCCATCAAGCCCGGCTTGTGTGTTGGGTCGTCGTCCCCCCCGGGGGACGGGCCCGAAAGGCAGCGGCGGCACCGTGTCCGGTCCTCGAGCGTATGGGGCTTTGTCACCCGCTCGACTAGGGCCGGCCGGGCGCCAGCCGACGTCTCCAACCATTTTTCTTCAGGTTGACCTCGGATCAGGTAGGGATACCCGCTGAAC	307
16	26	seq26	0	0	0	0	0	0	0	0	4003	0	0	0	4003	Fungi	Ascomycota	Leotiomycetes	Rhytismatales	Rhytismataceae	Terriera	elliptica_1	AATGCGATAAGTAATGTGAATTGCAGAATTCCGTGAATCATTGAATTTTTGAACGCATATTGCGCCTCCTGGCAATCCAGGAGGCATGCCTGTTTGAGCGTCAGTACACCGTTAATACTCTGTATTGCTCTGTGGTTTTGACATGTTTGTCTACCATAAAACGCATTGGGATTGTACTCCCAGGCTTTAGCTGTAGCAGTACTCTCAGCTTGAAAGCCTGATGTGCGCCCGCACTTGTTCTCAATTTTGACCTCAAATCAGGTAGGGATACCCGCTGAACTTAAGCATATCAATAAGC	298
17	27	seq27	12	1899	368	0	0	0	40	916	0	0	76	0	3311	Fungi	Mucoromycota	Mortierellomycetes	Mortierellales	Mortierellaceae	Mortierella	ambigua_1	AATGCGATACGTAATGTGAATTGCAGAATTCAGTGAATCATCGAATCTTTGAACGCATATTGCGCTCTTTGGTATTCCGAAGAGCATGCTTGTTTGAGTATCAGTAAACACCTCAACCAGATTTTTTTCTGGATGGACTTGAGCAAACCCAACATTGGTCTCTTTCGAGAGGTCGGCGGCGGGTTGCTTGAAATGCAGGTGCAGCTGTGACAAGAACAGACTGAGCTAAAAGCATATCTAATTTAGTCCGCCTGGCGGATTATCTCTATTTGCTGCAGTTCAACTAAAAGTCGTCTTGGCGAGCTGACTGATGCAGGATTTGTCAGACTTTCCTCTCTAAGAGAGGACTTTCTTTCAAAACTCGATCTCAAATCAAGTAAGACTACCCGCTGAAC	395
18	28	seq28	58	148	127	14	741	550	0	328	55	0	569	24	2614	Fungi	Basidiomycota	Agaricomycetes	Agaricales	Agaricaceae	Agaricus	sp_1	AATGCGATAAGTAATGTGAATTGCAGAATTCAGTGAATCATCGAATCTTTGAACGCACCTTGCGCTCCTTGGTATTCCGAGGAGCATGCCTGTTTGAGTGTCATTAAATTCTCAACCCCAACCCTCTTATTGTGGAGTGTTCGTGGGCTTGGATTGTGGAGGTTCTGCCGGCTCTCTTTGTTGATGAATCGGCTCCTCTGAAATGCATTAGCAGAACTGGTTGCGATCTGCCACAGGTGTGATAATTATCTACACTGGCTAGGGGGATTGCTCCATGTGTTCAGCTTCCAATCGTCCCTTGTGGACAAAGTCTTATGACGAAACACTTGACCTCAAATCAGGTAGGACTACCCGCTGAAC	360
19	29	seq29	0	68	0	121	1120	361	0	98	47	64	872	81	2832	Fungi	Ascomycota	Sordariomycetes	Sordariales	Sordariales incertae sedis	Remersonia	tenuis	AATGCGATAAGTAATGTGAATTGCAGAATTCAGTGAATCATCGAATCTTTGAACGCACATTGCGCCCGCCAGTATTCTGGCGGGCATGCCTGTTCGAGCGTCATTTCAACCATCAAGCCCCGGGCTTGTGTTGGGGACCTGCGGCTGCCCGCAGGCCCTGAAATCCAGTGGCGGGCTCGCTGACACACCGAGCGTAGTAGCATTCAAAACTCGCTCAGGGCGTGCTGCGGGTGCCAGCCGTAAAACCGCCTTGTCTCAGCACTAGGTTGACCTCGGATCAGGTAGGAGGACCCGCTGAAC	300
20	30	seq30	0	0	164	22	795	0	0	0	0	0	1781	0	2762	Fungi	Ascomycota	Eurotiomycetes	Eurotiales	Aspergillaceae	Penicillium	citrinum-griseofulvum-hetheringtonii	AATGCGATAACTAATGTGAATTGCAGAATTCAGTGAATCATCGAGTCTTTGAACGCACATTGCGCCCTCTGGTATTCCGGAGGGCATGCCTGTCCGAGCGTCATTGCTGCCCTCAAGCCCGGCTTGTGTGTTGGGCCCCGTCCCCCCCGCCGGGGGGACGGGCCCGAAAGGCAGCGGCGGCACCGCGTCCGGTCCTCGAGCGTATGGGGCTTCGTCACCCGCTCTAGTAGGCCCGGCCGGCGCCAGCCGACCCCCAACCTTTAATTATCTCAGGTTGACCTCGGATCAGGTAGGGATACCCGCTGAAC	308
21	35	seq35	0	0	0	2419	0	0	0	0	0	20	0	0	2439	Fungi	Ascomycota	Sordariomycetes	Microascales	Microascaceae	Microascus	verrucosus_1	AATGCGATAAGTAATGTGAATTGCAGAATTCAGTGAATCATCGAATCTTTGAACGCACATTGCGCCCGGCAGCAATCTGCCGGGCATGCCTGTCCGAGCGTCATTTCTGCCCTCGAGCGCGGTTCGGCCCCTAGCGGGCCGCGCCGCCGCCCGGTGTTGGGGATCTGCGGGCTCCCGCCCGCAGGCCCTGAAAAGAAGTGGCGGTCCCGCCGCGGCGCCCCCTGCGTAGTAGTAAAGCACCTCGCATCGGGTCCCGGCGAAGGCCAGCCGTCGAACCTATCTCCTAGATGTTTGACCTCGGATCAGGTAGGGATACCCGCTGAAC	325
22	36	seq36	149	0	144	0	0	0	0	965	0	0	102	0	1360	Fungi	Ascomycota	Sordariomycetes	Hypocreales	Nectriaceae	Fusarium	keratoplasticum-solani_1	AATGCGATAAGTAATGTGAATTGCAGAATTCAGTGAATCATCGAATCTTTGAACGCACATTGCGCCCGCCAGTATTCTGGCGGGCATGCCTGTTCGAGCGTCATTACAACCCTCAGGCCCCCGGGCCTGGCGTTGGGGATCGGCGAGGCGCCCCCTGCGGGCACACGCCGTCCCCCAAATACAGTGGCGGTCCCGCCGCAGCTTCCATTGCGTAGTAGCTAACACCTCGCAACTGGAGAGCGGCGCGGCCACGCCGTAAAACACCCAACTTCTGAATGTTGACCTCGAATCAGGTAGGAATACCCGCTGAAC	312
23	41	seq41	75	0	0	123	0	1653	0	0	0	0	0	0	1851	Fungi	Ascomycota	Sordariomycetes	Hypocreales	Cordycipitaceae	Gamszarea	microspora	AATGCGATAAGTAATGTGAATTGCAGAATTCAGTGAATCATCGAATCTTTGAACGCACATTGCGCCCGCCAGAATTCTGGCGGGCATGCCTGTTCGAGCGTCATTTCAACCCTCGAGCTCCCCTTTCGGGGGGAGCCCGGCGTTGGGGACCCGGCGCTAACAACGCCGGCCCCGAAATGGAGTGGCGGCCCGTCCGCGGCGACCTCTGCGTAGTAACAACCACTCGCACCGGGACCCGGGCGCGGCCACGCCGTAAAACACCCCACCTTCCGAATGTTGACCTCGAATCAGGTAGGAATACCCGCTGAAC	310
24	43	seq43	0	93	0	108	142	218	30	155	0	54	453	106	1359	Fungi	Ascomycota	Sordariomycetes	Microascales	Microascaceae	Scedosporium	apiospermum-boydii_1	AATGCGATAAGTAATGTGAATTGCAGAATTCAGTGAATCATCGAATCTTTGAACGCACATTGCGCCCGGCAGTAATCTGCCGGGCATGCCTGTCCGAGCGTCATTTCAACCCTCGAACCTCCGTTTCCTCAGGGAAGCCCAGGGTCGGTGTTGGGGCGCTACGGCGAGTCCTCGCGACCCCCGTAGGCCCTGAAATACAGTGGCGGTCCCGCCGCGGTTGCCTTCTGCGTAGTAAGTCTCTTTTGCAAGCTCGCATTGGGTCCCGGCGGAGGCCTGCCGTCAAACCACCTAACAACTCCAGATGGTTTGACCTCGGATCAGGTAGGGTTACCCGCTGAAC	340
25	46	seq46	0	0	0	0	351	436	0	0	0	91	436	0	1314	Fungi	Ascomycota	Sordariomycetes	Sordariales	Sordariales incertae sedis	Remersonia	thermophila	AATGCGATAAGTAATGTGAATTGCAGAATTCAGTGAATCATCGAATCTTTGAACGCACATTGCGCCCGCCAGTATTCTGGCGGGCATGCCTGTTCGAGCGTCATTTCAACCATCAAGCCCCCGGGCTTGTGTTGGGGACCTGCGGCTGCCGCAGGCCCTGAAATCCAGTGGCGGGCTCGCTGACACACCGAGCGTAGTAGATTTACAACCTCGCTTTGGGAGTGCTGCGGGTGCTAGCCGTAAAACGACCTTGTCTTTAGCACTAGGTTGACCTCGGATCAGGTAGGAAGACCCGCTGAAC	301
26	48	seq48	0	12	88	52	227	492	0	0	0	23	301	21	1216	Fungi	Ascomycota	Sordariomycetes	Sordariales	Chaetomiaceae	Ovatospora	senegalensis	AATGCGATAAGTAATGTGAATTGCAGAATTCAGTGAATCATCGAATCTTTGAACGCACATTGCGCCCGCCAGTATTCTGGCGGGCATGCCTGTTCGAGCGTCATTTCAACCATCAAGCCCCCGGGCTTGTGTTGGGGACCTGCGGCTGCCCGCAGGCCCTGAAATGCAGTGGCGGGCTCGCTGTCACACCGAGCGTAGTAGCATACACCCCGCTCAGGGCGTGCCGCGTGCCCCGGCCGTTAAACGCACCACAACGCACCAAGGTTGACCTCGGATCAGGTAGGAAGACCCGCTGAAC	298
27	50	seq50	0	0	0	14	0	1164	0	0	0	0	0	0	1178	Fungi	Ascomycota	Sordariomycetes	Hypocreales	Hypocreales incertae sedis	Acremonium	citrinum	AATGCGATAAGTAATGTGAATTGCAGAATTCAGTGAATCATCGAATCTTTGAACGCACATTGCGCCCACCAGTATTCTGGTGGGCATGCCTGTCCGAGCGTCATTTCAACCCTCAGGCCCAGCCTGGTGTTGGGGATTGGCTTCGCGGCCACCCCCGAAATGCAGTGGCGGCCCTCCGCGAACTCCTCTGTGCAGTAGTGATACCTCGCATTGGATAGTGGTTGCGCCTCGCCGTAAAACCTCCAACTTCTCAAGGTTGACCTCGGATCAGGTAGGAATACCCGCTGAACTTAAGCAT	298
28	52	seq52	0	0	0	26	111	956	0	0	0	0	0	40	1133	Fungi	Ascomycota	Eurotiomycetes	Eurotiales	Aspergillaceae	Penicillium	georgiense	AATGCGATAAGTAATGTGAATTGCAGAATTCAGTGAATCATCGAGTCTTTGAACGCACATTGCGCCCCCTGGTATTCCGGGGGGCATGCCTGTCCGAGCGTCATTGCACCCCTCAAGCCCGGCTTGTCCTTGGGTTGTGTCCCTCCGTCCCGGGGGGACAGGCCTCAAATGCAATGGCGGCACCGCGTCCGGTCCTCGAGCGTATGGGGCTTTGTCACCCGCTTTGTAGGCCGGCCGGTCGCTTGCCCCTTCAAGCACCAACTTCTTATGTTGACCTCGGATCAGGTAGGGATACCCGCTGAAC	304
29	54	seq54	0	67	0	20	458	117	22	220	0	0	131	64	1099	Fungi	Ascomycota	Sordariomycetes	Hypocreales	Bionectriaceae	Clonostachys	subquaternata	AATGCGAAAAGTAATGTGAATTGCAGAATTCAGTGAATCATCGAATCTTTGAACGCACATTGCGCCCGCCAGTATTCTGGCGGGCATGCTTGTCTGAGCGTCATTTCAACCCTCATGCCCCCCGGGGCGTGGTGTTGGGGATCGGCCGAAGCCCGCAAGGGACGGGCCGTCCCCTAAATATAGTGGCGGACCCGCTGTGGCCTCCCCTGTGTAGTAGTGATATTCCACATTGGAGCAGCAGCGAGACCCTGCCGTTAAACCCCCAACTTTCTAAGGTTGACCTCAGATCAAGTAGGAATACCCGCTGAAC	310
30	55	seq55	43	0	27	0	178	0	0	0	0	462	156	0	866	Fungi	Ascomycota	Saccharomycetes	Saccharomycetales	Saccharomycetaceae	Saccharomyces	cerevisiae_1	AATGCGATACGTAATGTGAATTGCAGAATTCCGTGAATCATCGAATCTTTGAACGCACATTGCGCCCCTTGGTATTCCAGGGGGCATGCCTGTTTGAGCGTCATTTCCTTCTCAAACATTCTGTTTGGTAGTGAGTGATACTCTTTGGAGTTAACTTGAAATTGCTGGCCTTTTCATTGGATGTTTTTTTTCCAAAGAGAGGTTTCTCTGCGTGCTTGAGGTATAATGCAAGTACGGTCGTTTTAGGTTTTACCAACTGCGGCTAATCTTTTTTTATACTGAGCGTATTGGAACGTTATCGATAAGAAGAGAGCGTCTAGGCGAACAATGTTCTTAAAGTTTGACCTCAAATCAGGTAGGAGTACCCGCTGAAC	374
31	59	seq59	0	0	0	0	383	0	0	392	0	23	65	0	863	Fungi	Ascomycota	Sordariomycetes	Hypocreales	Nectriaceae	Paracremonium	binnewijzendii_1	AATGCGATAAGTAATGTGAATTGCAGAATTCAGTGAATCATCGAATCTTTGAACGCACATTGCGCCCGCCAGTATTCTGGCGGGCATGCCTGTTCGAGCGTCATTTCAACCCTCAAGCCCCCGGGCTTGGTGCTGGGGATCGGCCGTCACGGGCCGGCCCCGAAATCGAGTGGCGGTCTCGCTGTAGCCTCCTCTGCGTAGTAGCAACACCTCGCACTGGAACGCGGCGCGGCCACGCCGTAAAACCCCCAACTTCTGAAGGTTGACCTCGGATCAGGTAGGAATACCCGCTGAACTT	298
32	60	seq60	374	0	0	0	0	0	0	199	339	0	0	0	912	Fungi	Ascomycota	Sordariomycetes	Hypocreales	Nectriaceae	Fusarium	keratoplasticum-solani_2	AATGCGATAAGTAATGTGAATTGCAGAATTCAGTGAATCATCGAATCTTTGAACGCACATTGCGCCCGCCAGTATTCTGGCGGGCATGCCTGTTCGAGCGTCATTACAACCCTCAGGCCCCCGGGCCTGGCGTTGGGGATCGGCGAGGCGCCCCCTGCGGGCACACGCCGTCCCCCAAATACAGTGGCGGTCCCGCCGCAGCTTCCATTGCGTAGTAGCTAACACCTCGCAACTGGAGAGCGGCGCGGCCATGCCGTAAAACACCCAACTTCTGAATGTTGACCTCGAATCAGGTAGGAATACCCGCTGAAC	312
33	67	seq67	0	0	0	0	0	259	0	531	0	0	0	0	790	Fungi	Ascomycota	Sordariomycetes	Hypocreales	Nectriaceae	Fusarium	Fusarium_incarnatum-equiseti-species-complex	AATGCGATAAGTAATGTGAATTGCAGAATTCAGTGAATCATCGAATCTTTGAACGCACATTGCGCCCGCCAGTATTCTGGCGGGCATGCCTGTTCGAGCGTCATTTCAACCCTCAAGCTCAGCTTGGTGTTGGGACTCGCGGTAACCCGCGTTCCCCAAATCGATTGGCGGTCACGTCGAGCTTCCATAGCGTAGTAATCATACACCTCGTTACTGGTAATCGTCGCGGCCACGCCGTAAAACCCCAACTTCTGAATGTTGACCTCGGATCAGGTAGGAATACCCGCTGAACTTAAGC	298
34	69	seq69	0	0	0	0	130	0	0	293	55	0	0	0	478	Fungi	Ascomycota	Sordariomycetes	Microascales	Microascaceae	Scedosporium	apiospermum-boydii_2	AATGCGATAAGTAATGTGAATTGCAGAATTCAGTGAATCATCGAATCTTTGAACGCACATTGCGCCCGGCAGTAATCTGCCGGGCATGCCTGTCCGAGCGTCATTTCAACCCTCGAACCTCCGTTTCCTCAGGGAAGCCCAGGGTCGGTGTTGGGGCGCTACGGCGAGTCTTCGCGACCCCCGTAGGCCCTGAAATACAGTGGCGGTCCCGCCGCGGTTGCCTTCTGCGTAGTAAGTCTCTTTTGCAAGCTCGCATTGGGTCCCGGCGGAGGCCTGCCGTCAAACCACCTAATAACTCCAGATGGTTTGACCTCGGATCAGGTAGGGTTACCCGCTGAAC	340
35	70	seq70	0	0	0	0	0	0	0	178	0	0	0	0	178	Fungi	Ascomycota	Eurotiomycetes	Eurotiales	Aspergillaceae	Aspergillus	penicillioides	AATGCGATACGTAATGTGAATTGCAGAATTCAGTGAATCATCGAGTCTTTGAACGCACATTGCGCCCTCTGGTATTCCGGGGGGCATGCCTGTCCGAGCGTCATTGCTGCCCTCAAGCACGGCTTGTGTGTTGGGCCCCCGTCCCGGTTAAGCATCAGCCCCGGGACGGGCCCGAAAGGCAGCGGCGGCACCGTGTCCGGTCCTCGAGCGTATGGGGCTCTGTCACCCGCTCGTGTAGGTCCGGCCGGCGGCCAGCCCGACCCTTTAACCAATCTTTTAACCAGGTTGACCTCGGATCAGGTAGGGATACCCGCTGAAC	319
36	71	seq71	0	0	0	0	0	731	0	0	0	0	0	0	731	Fungi	Ascomycota	Sordariomycetes	Hypocreales	Nectriaceae	Fusarium	dimerum	AATGCGATAAGTAATGTGAATTGCAGAATTCAGTGAATCATCGAATCTTTGAACGCACATTGCGCCCGCCAGTACTCTGGCGGGCATGCCTGTTCGAGCGTCATTACATCCCTCAAGCCCCTGCGGCTTGGTGTTGGGCCTCGGCCGTCCCTCAAGCGGCGGCCGTGCCCCAAATACAGTGGCGGTCTCGCCCCCGGCTCCTCTGCGTAGTAGTAACATCTCGCACTGGGACGGAGCGTAGGCCACGCCGTAAAACAACCCAACTTTCTGAATGTTGACCTCGGATCAGGTAGGAATACCCGCTGAAC	308
37	74	seq74	0	0	297	0	368	0	0	0	0	0	0	0	665	Fungi	Ascomycota	Eurotiomycetes	Eurotiales	Aspergillaceae	Aspergillus	sydowii-versicolor_2	ACTGCGATAAGTAATGTGAATTGCAGAATTCAGTGAATCATCGAGTCTTTGAACGCACATTGCGCCCCCTGGCATTCCGGGGGGCATGCCTGTCCGAGCGTCATTGCTGCCCATCAAGCCCGGCTTGTGTGTTGGGTCGTCGTCCCCCGCGGGGGACGGGCCCGAAAGGCAGCGGCGGCACCGTGTCCGGTCCTCGAGCGTATGGGGCTTTGTCACCCGCTCGACTAGGGCCGGCCGGGCGCCAGCCGACGTCTCCAACCATTTTTCTTCAGGTTGACCTCGGATCAGGTAGGGATACCCGCTGAAC	307
38	75	seq75	0	0	0	0	657	0	0	0	0	0	0	0	657	Fungi	Ascomycota	Eurotiomycetes	Eurotiales	Aspergillaceae	Aspergillus	corrugatus	ACTGCGATAAGTAATGTGAATTGCAGAATTCAGTGAATCATCGAGTCTTTGAACGCACATTGCGCCCCCTGGCATTCCGGGGGGCATGCCTGTCCGAGCGTCATTGCTGCCCTCAAGCCCGGCTTGTGTGTTGGGTCGTCGTCCCCCCCGGGGGACGGGCCCGAAAGGCAGCGGCGGCACCGTGTCCGGTCCTCGAGCGTATGGGGCTTTGTCACCCGCTCGATTAGGGCCGGCCGGGCGCCAGCCGGCGTCTCCAACCTTATTTTTCTCAGGTTGACCTCGGATCAGGTAGGGATACCCGCTGAAC	307
39	77	seq77	0	0	51	0	140	0	21	76	0	0	351	0	639	Fungi	Basidiomycota	Agaricomycetes	Agaricales	Agaricaceae	Agaricus	sp_2	AATGCGATAAGTAATGTGAATTGCAGAATTCAGTGAATCATCGAATCTTTGAACGCACCTTGCACTCCTTGGTATTCCGAGGAGCATGCCTGTTTGAGTGTCATTAAATTCTCAACCCCAACCCTCTTATTGTGGAGTGGTCGTGGGCTTGGATTGTGGAGGTTCTGCCGGCTCTCTTTGTTGATGAATCGGCTCCTCTGAAATGCATTAGCAGAACTGGTTGCGATCTGCCACAGGTGTGATAATTATCTACACTGGCTAGGGGGATCGCTCCATGTGTTCAGCTTCCAATCGTCCCTTGTGGACAAAGTCTTATGACGAAACACTTGACCTCAAATCAGGTAGGACTACCCGCTGAAC	360
40	81	seq81	0	0	0	0	477	0	0	0	0	0	0	127	604	Fungi	Ascomycota	Sordariomycetes	Glomerellales	Plectosphaerellaceae	Acremonium	antarcticum_1	AACGCGATAAGTAATGTGAATTGCAGAATTCAGTGAATCATCGAATCTTTGAACGCACATGGCGCCTTCCAGTATCCTGGGAGGCATGCCTGTCCGAGCGTCGTTTCAACCCTCGAGCCCCCGTGGCCCGGCGTTGGGGATCTGCCCAGGCAGGCCCCGAAAACCAGTGGCGGACCCGTTACAGGCCCTTCCTTTGCGTAGTAATACTGCCTCGCATCGGGAGCCGGCGGGCTTCCAGCCTCTAAACCCCCAGCAAGTCCGCCTCGGCGGCACCAAGGTTGACCTCGGATCAGGTAGGAATACCCGCTGAAC	312
41	82	seq82	20	35	0	0	0	0	0	243	0	0	0	0	298	Fungi	Ascomycota	Sordariomycetes	Sordariales	Lasiosphaeriaceae	Cercophora	striata	AATGCGATAAGTAATGTGAATTGCAGAATTCAGTGAATCATCGAATCTTTGAACGCACATTGCGCCCGCCAGTATTCTGGCGGGCATGCCTGTCCGAGCGTCATTTCAACCATCAAGCCCCGGGCTTGTGTTGGGGACCTGCGTCCGACCGCAGGCCCCGAAAACCAGTGGCGGGCTCGCTGTCCACACCGAGCGTAGTAGAACAACCTCGCTGCGGAGTGGCGCGGGCGCCTGCCGTAAAACCCCCCACGTACCAAGGTTGACCTCGGATCAGGTAGGAATACCCGCTGAACTTAAG	298
42	86	seq86	0	0	0	0	296	181	0	0	0	0	87	0	564	Fungi	Ascomycota	Dothideomycetes	Pleosporales	Morosphaeriaceae	Acrocalymma	fici_2	AATGCGATAAGTAGTGTGAATTGCAGAATTCAGTGAATCATCGAATCTTTGAACGCACATTGCGCCCCTTGGTATTCCATGGGGCATGCCTGTTCGAGCGTCATTTGAACCCTCAAGCTCTGCTTGGTGTTGGGCGTTTGTCCCGCGTTTGCGCGTGGACTCGCCTTAAAGCAATTGGCAGCCATGTAATTCGGCTTTGAGCGCAGCACAATGCGTACTCTCCGCTGGTACATTGGCATCCAGAAGCCCATTTTTTACTCTTGACCTCGGATCAGGTAGGGATACCCGCTGAACTTAA	298
43	87	seq87	0	0	0	0	554	0	0	0	0	0	0	0	554	Fungi	Mucoromycota	Mortierellomycetes	Mortierellales	Mortierellaceae	Linnemannia	gamsii_2	AATGCGATACGTAATGTGAATTGCAGAATTCAGTGAATCATCGAATCTTTGAACGCATATTGCGCTCTTTGGTATTCCGAAGAGCATGCTTGTTTGAGTATCAGTAAACACCTCAACTTTTTTTTTCTTGAAAAAAGAAAAGTTGGATTTGAGCAAACCCAACACTTTTTTAAATAAGAGTGGCGGGTTGCTTGAAATGCAGGTGCAGCTGTAACAAGAACAGACTGAGCTAAAAGCATATCTATTTGATCCGTCTCGGCGGGCCATCTCTATTTGCTGCAGCTACTCTAAGGTCATCTTGTCGAGCTGACTGATGCAGGATTTGTCAGGACGCAAGTTCTTTCAAAACTCGATCTCAAATCAAGTAAGACTACCCGCTGAAC	383
44	92	seq92	0	0	0	0	0	370	0	0	0	0	116	0	486	Fungi	Ascomycota	Dothideomycetes	Eremomycetales	Eremomycetaceae	Arthrographis	kalrae	AATGCGATACGTAATGTGAATTGCAGAATTCAGTGAATCATCGAATCTTTGAACGCACATTGCGCCCGTCGGCATTCCGACGGGCACGCCTGTTCGAGCGTCATTGCACCCGTCAAGCCTCGCTTGGTGTTGGGGGACGTCGCGCCTCGCGCGACCCCCCCGGAACCCGTTGGCGGTGGCCCTTCGCCCCGATCGTCGCGCACGTTACGACGGCGCGGGGGGACCGCCCGCCCAACCGGCCGGCAACGGCCGCACAACACGCAACGCTTGACCTCGAATCAGGTGGGGATACCCGCTGAAC	301
45	94	seq94	0	0	0	0	0	0	0	0	453	0	0	0	453	Fungi	Ascomycota	Dothideomycetes	Pleosporales	Cucurbitariaceae	Pyrenochaeta	sp	AATGCGAAAAGTAGTGTGAATTGCAGAATTCAGTGAATCATCGAATCTTTGAACGCACATTGCGCCCCTTGGTATTCCATGGGGCATGCCTGTTCGAGCGTCATTTGTACCCTCAAGCTCTGCTTGGTGTTGGGTGTTTGTCCCGCTATTGCGCGTGGACTCGCCTTAAAGCAATTGGCAGCCGGCATATTGGCCTGGAGCGCAGCACAATTTGCACTTCTTGCCTTTTGAATGTCGAGCATCCAGAAGCAACTCTTTTTGCTTTTGACCTCGGATCAGGTAGGGATACCCGCTGAAC	298
46	95	seq95	0	0	0	0	186	0	0	0	0	66	115	0	367	Fungi	Ascomycota	Dothideomycetes	Pleosporales	Lophiostomataceae	Lophiostoma	sp	AATGCGATAAGTAGTGTGAATTGCAGAATTCAGTGAATCATCGAATCTTTGAACGCACATTGCGCCCTTTGGTATTCCTTAGGGCATGCCTGTTCGAGCGTCATTTACACCTTCAAGCACAGCTTGGTGTTGGGCGTCTGTCCCTCGCGGACTCGCCTCAAAAGGATTGGCAGCCATTCCAGCGGCTTTGAGCGCAGCAGAATTGCGTCTTCTGGCAGCGGAGGGTGGCATCCATAAGCTTTCTTCTTAGTTTGACCTCGGATCAGGTAGGGATACCCGCTGAACTTAAGCATATCAA	298
47	97	seq97	31	0	224	0	0	173	0	0	0	0	0	0	428	Fungi	Ascomycota	Sordariomycetes	Microascales	Microascaceae	Scedosporium	apiospermum-boydii_3	AATGCGATAAGTAATGTGAATTGCAGAATTCAGTGAATCATCGAATCTTTGAACGCACATTGCGCCCGGCAGTAATCTGCCGGGCATGCCTGTCCGAGCGTCATTTCAACCCTCGAACCTCCGTTTCCTCAGGGAAGCCCAGGGTCGGTGTTGGGGCGCTACGGCGAGTCTTCGCGACCCCCGTAGGCCCTGAAATACAGTGGCGGTCCCGCCGCGGTTGCCTTCTGCGTAGTAAGTCTCTTTTGCAAGCTCGCATTGGGTCCCGGCGGAGGCCTGCCGTCAAACCACCTAACAACTCCAGATGGTTTGACCTCGGATCAGGTAGGGTTACCCGCTGAAC	340
48	98	seq98	0	0	0	0	0	0	0	0	0	0	426	0	426	Fungi	Ascomycota	Eurotiomycetes	Eurotiales	Aspergillaceae	Aspergillus	spinulosporus	ACTGCGATAAGTAATGTGAATTGCAGAATTCAGTGAATCATCGAGTCTTTGAACGCACATTGCGCCCCCTGGCATTCCGGGGGGCATGCCTGTCCGAGCGTCATTGCTGCCCTCAAGCCCGGCTTGTGTGTTGGGTCGTCGTCCCCCCCCGGGGGACGGGCCCGAAAGGCAGCGGCGGCACCGTGTCCGGTCCTCGAGCGTATGGGGCTTTGTCACCCGCTCGATTAGGGCCGGCCGGGCGCCAGCCGGCGTCTCCAACCTTATTTTTCTCAGGTTGACCTCGGATCAGGTAGGGATACCCGCTGAAC	308
49	99	seq99	0	0	67	0	0	0	0	0	0	0	141	0	208	Fungi	Ascomycota	Sordariomycetes	Sordariales	Chaetomiaceae	Staphylotrichum	boninense	AATGCGATAAGTAATGTGAATTGCAGAATTCAGTGAATCATCGAATCTTTGAACGCACATTGCGCCCGCCAGTATTCTGGCGGGCATGCCTGTTCGAGCGTCATTTCAACCATCAAGCCCCCGGGCTTGTGTTGGGGACCTGCGGCTGCCGCAGGCCCCGAAAACCAGTGGCGGGCTCGCTGTCACCCCGAGCGTAGTAGTTTACACCTCGCCCAGGGCGTGCCGCGGGTTCCCGGCCGTTAAACCCCCCACATCTCAAGGTTGACCTCGGATCAGGTAGGAAGACCCGCTGAACTTA	298
50	103	seq103	0	0	83	0	0	0	0	0	47	0	259	0	389	Fungi	Ascomycota	Sordariomycetes	Hypocreales	Nectriaceae	Paracremonium	binnewijzendii_2	AATGCGATAAGTAATGTGAATTGCAGAATTCAGTGAATCATCGAATCTTTGAACGCACATTGCGCCCGCCAGTAAATCTGGCGGGCATGCCTGTTCGAGCGTCATTTCAACCCTCAAGCCCCCGGGCTTGGTGCTGGGGATCGGCCGTCACGGGCCGGCCCCGAAATCGAGTGGCGGTCTCGCTGCAGCCTCCTCTGCGTAGTAGCAACACCTCGCACTGGGACGCGGCGCGGCCACGCCGTAAAACCCCCGACTTCTGAAAGGTTGACCTCGGATCAGGTAGGAATACCCGCTGAAC	298
51	104	seq104	0	0	244	0	0	0	0	0	51	0	0	0	295	Fungi	Ascomycota	Sordariomycetes	Glomerellales	Plectosphaerellaceae	Acremonium	antarcticum_2	AATGCGATACGTAATGCGAATTGCAGAATTCAGTGAATCATCAAATCTTTGAACGCAAATTGCGCTCTCGGGATAGGCCTGAGAGCACGCCTCTTTGAGTATCGTTTCAACCACAACTCGAAAGCGTGCTTTATTGCATCGCTGACGGAGAATGAGCGATCTTGCGATAGCGAGACGCTTCAAAATGAGCGAGTAACTTGACTTCTGTCGCAACTTAGTCTCTTGTCTGCGGTGACGAGGATAACTTCACATTCAATTGTGAACCCTTCCATCGTGACTGCCTGACTCGGTGCTTTGAGTGATGGCTGTCGTATTGTCACGGCCCTTCTGCGTATCATCTGTCGCGGTGGTCGCAGAACTCACTTTGAACTAGATCTCAAATGAAGCGAGAAAACCCGC…	404
52	106	seq106	0	0	0	0	309	0	0	0	0	0	0	0	309	Fungi	Ascomycota	Eurotiomycetes	Eurotiales	Trichocomaceae	Talaromyces	flavus-funiculosus-purpureogenus	AATGCGATAAGTAATGTGAATTGCAGAATTCCGTGAATCATCGAATCTTTGAACGCACATTGCGCCCCCTGGCATTCCGGGGGGCATGCCTGTCCGAGCGTCATTTCTGCCCTCAAGCACGGCTTGTGTGTTGGGTGTGGTCCCCCCGGGGACCTGCCCGAAAGGCAGCGGCGACGTCCGTCTGGTCCTCGAGCGTATGGGGCTCTGTCACTCGCTCGGGAAGGACCTGCGGGGGTTGGTCACCACCACATCTTTTTACAAGGTTGACCTCGGATCAGGTAGGAGTTACCCGCTGAAC	298
53	107	seq107	0	25	0	0	295	0	0	0	42	0	0	0	362	Fungi	Ascomycota	Dothideomycetes	Capnodiales	Cladosporiaceae	Cladosporium	sphaerospermum	AATGCGATAAGTAATGTGAATTGCAGAATTCAGTGAATCATCGAATCTTTGAACGCACATTGCGCCCCCTGGTATTCCGGGGGGCATGCCTGTTCGAGCGTCATTTCACCACTCAAGCCTCGCTTGGTATTGGGCGACGCGGTCCGCCGCGCGCCTCAAATCGACCGGCTGGGTCTTCCGTCCCCTCAGCGTTGTGGAAACTATTCGCTAAAGGGTGCCGCGGGAGGTCACGCCGCAAAACAACCCCATTTCTAAGGTTGACCTCGGATCAGGTAGGGATACCCGCTGAACTTAAGCA	298
54	108	seq108	0	0	124	0	0	0	0	0	0	0	237	0	361	Fungi	Ascomycota	Sordariomycetes	Sordariales	Lasiosphaeriaceae	Podospora	sp	AATGCGATAAGTAATGCGAATTGCAGAATTCAGTGAGTCATCGAATCTTTGAACGCACATTGCGCCCGCCAGTATTCTGGCGGGCATGCCTGTTCGAGCGTCATTTCAACCATCAAGCCCCCGGGCTTGCGTTGGGACCCTGCGGCTGCCGCAGGCCCCGAAAAGCAGTGGCGGGCTCGCAGTTACACCGAGCGCAGTAGCGATATTCGCTCCGGGCGTCGGCTGCGGGCACCGGCCGTGAAACCCCCCCCATATCCACAAGGTTGACCTCGGATCAGGTAGGAATACCCGCTGAACT	298
55	111	seq111	0	0	0	17	222	0	0	0	0	0	0	0	239	Fungi	Ascomycota	Sordariomycetes	Hypocreales	Niessliaceae	Niesslia	aemula	AATGCGATAAGTAATGCGAATTGCAGAATTCAGTGAATCATCGAATCTTTGAACGCACATTGCGCCCGCCAGTATTCTGGCGGGCATGCCTGCCCGAGCGTCATTTCAACCCTCGCCCCCCACAGCCGGGGCGGTGTTGGGGACCGGCCCTGGGACGCAGCTCCCGGCGCCGCCCCCGAAATCCATCGGCGGTCCCGCCGGCGCAACGCCCGCGTAGTAGCACTACCCCGCGGAACGGAGCGACGGAGGCGACACAGCCGTAAAACACCCCAATTCCGGGCCGAGAGGCCTCAGAGTTTGACCTCGGATCAGGTAGGAATACCCGCTGAAC	331
56	113	seq113	0	0	0	0	0	234	0	0	0	0	0	0	234	Fungi	Ascomycota	Dothideomycetes	Capnodiales	Cladosporiaceae	Cladosporium	halotolerans-sphaerospermum	AATGCGATAAGTAATGTGAATTGCAGAATTCAGTGAATCATCGAATCTTTGAACGCACATTGCGCCCCCTGGTATTCCGGGGGGCATGCCTGTTCGAGCGTCATTTCACCACTCAAGCCTCGCTTGGTATTGGGCGACGCGGTCCGCCGCGCGCCTCAAATCGACCGGCTGGGTCTTTCGTCCCCTCAGCGTTGTGGAAACTATTCGCTAAAGGGTGCCGCGGGAGGCCACGCCGTAAAACAACCCCATTTCTAAGGTTGACCTCGGATCAGGTAGGGATACCCGCTGAACTTAAGCA	298
57	114	seq114	0	0	0	32	290	0	0	0	0	17	0	0	339	Fungi	Mucoromycota	Mortierellomycetes	Mortierellales	Mortierellaceae	Mortierella	ambigua_2	AATGCGATACGTAATGTGAATTGCAGAATTCAGTGAATCATCGAATCTTTGAACGCATATTGCGCTCTTTGGTATTCCGAAGAGCATGCTTGTTTGAGTATCAGTAAACACCTCAACCAGATTTTTTTTCTGGATGGACTTGAGCAAACCCAACATTGGTCTCTTTCGAGAGGTCGGCGGCGGGTTGCTTGAAATGCAGGTGCAGCTGTGACAAGAACAGACTGAGCTAAAAGCATATCTAATTTAGTCCGCCTGGCGGATTATCTCTATTTGCTGCAGTTCAACTAAAAGTCGTCTTGGCGAGCTGACTGATGCAGGATTTGTCAGACTTTCCTCTCTAAGAGAGGACTTTTCTTTCAAAACTCGATCTCAAATCAAGTAAGACTACCCGCTGAAC	397
58	117	seq117	0	0	66	0	251	0	0	0	0	0	0	0	317	Fungi	Ascomycota	Sordariomycetes	Sordariales	Chaetomiaceae	Parathielavia	appendiculata_2	AATGCGATAAGTAATGTGAATTGCAGAATTCAGTGAATCATCGAATCTTTGAACGCACATTGCGCCCGCCGGTATTCTGGCGGGCATGCCTGTCCGAGCGTCATTTCAACCATCAAGCCCCGGGCTTGTGTTGGGGACCTGCGGCTGCCCGCAGGCCCCGAAATGCAGTGGCGGGCTCGCTGGCACACCGAGCGTAGTAGATCAAGCCTCGCTCAGGGCGTGCCGCGGGTTCCGGCCGTAAAGCAGCCTCTCCTTAGCACTAGGTTGACCTCGGATCAGGTAGGAGGACCCGCTGAAC	298
59	128	seq128	259	0	0	0	0	0	0	0	0	0	0	0	259	Fungi	Ascomycota	Sordariomycetes	Hypocreales	Ophiocordycipitaceae	Hyaloseta	nolinae	AATGCGATAAGTAATGCGAATTGCAGAATTCAGTGAATCATCGAATCTTTGAACGCACATTGCGCCCGCCAGCACTCTGGCGGGCATGCCTGCCCGAGCGTCATTTCAACCCTCGCCCCCCAGCCGGGGCGGTGTTGGGGACCGGCCCGGGAGCTGGACGCTCCCGGGGCCGCCCCCTAAACCCATTGGCGGCCCCGCCGGCGCGACGCCCGCGTAGTATCACTACCCCGCGGTCCGGAGCGACGGAGGCGGCACAGCCGTAAAACACCCCAAATTCGGGCCGAGAGGCCTCAGAGTTTGACCTCGGATCAGGTAGGACTACCCGCTGAAC	331
60	129	seq129	0	0	0	45	152	0	0	0	44	17	0	0	258	Fungi	Ascomycota	Eurotiomycetes	Eurotiales	Aspergillaceae	Aspergillus	costiformis	AATGCGATAATTAATGTGAATTGCAGAATTCAGTGAATCATCGAGTCTTTGAACGCACATTGCGCCCCCTGGTATTCCGGGGGGCATGCCTGTCCGAGCGTCATTGCTGCCCTCAAGCACGGCTTGTGTGTTGGGCTTCCGTCCCTGGCAACGGGGACGGGCCCAAAAGGCAGTGGCGGCACCATGTCTGGTCCTCGAGCGTATGGGGCTTTGTCACCCGCTCCCGTAGGTCCAGCTGGCAGCTAGCCTCGCAACCAATCTTTTTAACCAGGTTGACCTCGGATCAGGTAGGGATACCCGCTGAAC	306
61	131	seq131	0	0	0	0	0	257	0	0	0	0	0	0	257	Fungi	Ascomycota	Orbiliomycetes	Orbiliales	Orbiliaceae	Orbilia	jesu-laurae_1	AACGCGATAGTTAATGTGAATTGCAGAATTCAGTGAATCATCGAGTCTTTGAACGCACATTGCGCCCATTGGTATTCCTTTGGGCATGTCTGTTTGAGCGTCATTACAACCCCTCAGCTAACGCTGGTTCTGAACTGGGACGGGTTGACACCCGCACCGGTTTTAAAGTTGTAAGCTCTGCTGGCTGCTCTGCCCAACCGGAACATAGTAAGAAAAACTACTTGTTAAGGCGAGGCGACGCGGTACGGCCTGAAAAAAACCTACCCTTCTCTCAGGTTTGACCTCAGATCAGACAAGGATACCCGCTGAAC	311
62	133	seq133	0	0	0	0	0	254	0	0	0	0	0	0	254	Fungi	Ascomycota	Sordariomycetes	Hypocreales	Sarocladiaceae	Sarocladium	terricola	AATGCGATAAGTAATGTGAATTGCAGAATTCAGTGAATCATCGAATCTTTGAACGCACATTGCGCCCGCCGGCACTCCGGCGGGCATGCCTGTCCGAGCGTCATTTCAACCCTCAGGCCCCCCGTCCGCGGGGAACCGGCCTGGTGTTGGGGCCCGGGGGCCGCCCAGCGGACCCCGTCCCCTAAATGCAGTGGCGGTCGCGCCGCAGCCTCCCCTGCGTAGTAGCACATCTCGCACCGGAGAGCGGCTCGGCCACGCCGTGAAACCCCCCACTTCTTCAAGGTTGACCTCGGATCAGGTAGGAATACCCGCTGAAC	317
63	135	seq135	165	0	0	0	0	0	0	0	0	0	0	84	249	Fungi	Mucoromycota	Mortierellomycetes	Mortierellales	Mortierellaceae	Linnemannia	gamsii_1	AATGCGATACGTAATGTGAATTGCAGAATTCAGTGAATCATCGAATCTTTGAACGCATATTGCGCTCTTTGGTATTCCGAAGAGCATGCTTGTTTGAGTATCAGTAAACACCTCAACTTTTTTTTTTTTTCTTGAAAAAAGAAAAGTTGGATTTGAGCAAACCCAACACTTTTTTAAATAAGAGTGGCGGGTTGCTTGAAATGCAGGTGCAGCTGTAACAAGAACAGACTGAGCTAAAAGCATATCTATTTGATCCGTCTCGGCGGGCCATCTCTATTTGCTGCAGCTACTCTAAGGTCATCTTGTCGAGCTGACTGATGCAGGATTTGTCAGGACGCAAGTTCTTTCAAAACTCGATCTCAAATCAAGTAAGACTACCCGCTGAAC	387
64	137	seq137	0	0	0	0	0	0	0	0	0	0	247	0	247	Fungi	Ascomycota	Sordariomycetes	Sordariales	Chaetomiaceae	Chaetomium	variosporum	AATGCGATAAGTAATGTGAATTGCAGAATTCAGTGAATCATCGAATCTTTGAACGCACATTGCGCCCGCCAGTATTCTGGCGGGCATGCCTGTCCGAGCGTCATTTCAACCATCAAGCCCGCGGCTTGTGTTGGGGAACTGCGGGCTGCCCGCAGGCCCCGAAATGCAGTGGCGGGCCCGCCGTCACACCGAGCGTAGTAGAACGAGCCTCGCTCGGGGCGTGCCGCGGGTCCCGGCCGTGAAACAGCCTCTCCCAGCGCTAGGTTGACCTCGGATCAGGTAGGAGGACCCGCTGAAC	298
65	139	seq139	0	0	0	30	158	0	0	0	0	0	0	0	188	Fungi	Ascomycota	Eurotiomycetes	Eurotiales	Trichocomaceae	Thermomyces	lanuginosus	AATGCGATAAGTAATGTGAATTGCAGAATTCCGTGAATCATCGAATCTTTGAACGCACATTGCGCCCTCTGGTATTCCGGGGGGCATGCCTGTCCGAGCGTCATTGCGAACCCTCAAGCACGGCTTGTGTGTTGGGCCGCCGTCCCCTCGTTTGGAGGGGACGGGCCTGAAAGGCAGCGGCGGCGTCGCGTCCGGTCCTCGAGCGTATGGGGCTCTGTCACGCGCTCAAGGAGGGGTCCGGCCGGGGCCATAGCCTCTGAAGGTCAATTCTTCCAAGGTTGACCTCGGATCAGGTAGGAGTACCCGCTGAAC	312
66	142	seq142	0	0	0	0	0	0	0	0	0	0	0	240	240	Fungi	Ascomycota	Sordariomycetes	Hypocreales	Hypocreales incertae sedis	Acremonium	acutatum_1	AATGCGATAAGTAATGTGAATTGCAGAATTCAGTGAATCATCGAATCTTTGAACGCACATTGCGCCCGCCAGTATTCTGGCGGGCATGCCTGTCTGAGCGTCATTTCAACCCTCGGGACCCCGTTCGCGGGACCCGGCGTTGGGGATCAGCCCGAAGCCCCCCCCGGGGCGGGCGGCTGGCCCCGAAATCTAGTGGCGGTCCCCCCAGCGACCTCCTCTGCGCAGTAGTAACTCACCTCGCAGCTGGACAGCGGGAGGGCCACGCCGTAAAACCCCCAACTTCTCAAAGGTTGACCTCAGATCAGGTAGGAATACCCGCTGAAC	324
67	144	seq144	0	13	0	0	0	0	0	0	190	0	0	0	203	Fungi	Ascomycota	Dothideomycetes	Pleosporales	Sporormiaceae	Preussia	polymorpha	AATGCGATAAGTAGTGTGAATTGCAGAATTCAGTGAATCATCGAATCTTTGAACGCACATTGCGCCCTTTGGTATTCCTTAGGGCATGCCTGTTCGAGCGTCATTTAACCCTTCAAGCCCTGCTTGGTGTTGGGTGCCTGTCCCGCCCCCGCGCGTGGACTCACCTCAAATCCATTGGCGGCCCCCGCACGGCCACGAGCGCAGCAGAAACGCAAACTCGTGTGCCCGGCGGGCGGCTCCCAGAAGCTACACCCACCATTTTGACCTCGGATCAGGTAGGGATACCCGCTGAACTTAA	298
68	145	seq145	0	0	226	0	0	0	0	0	0	0	0	0	226	Fungi	Basidiomycota	Malasseziomycetes	Malasseziales	Malasseziaceae	Malassezia	restricta_2	AACGCGATAGGTAATGTGAATTGCAGAATTCCGTGAATCATCGAATCTTTGAACGCACCTTGCGCTCTATGGCAATCCGTAGAGCATGCCTGTTTGAGTGCCATGAAATCTCCCACCCCAAGCGGTTTTTAAATGAAACGGCTTGGCGGATGGGGTCTGGATGGGTGCCTCTGCCTGCGCTACCTAGCACAGGCTCGCCCGAAATGCATGAGCGCCTTGAGACACTTTGCATCCGCCTCTCTGTTTGGGAGGAGGCGGCCAAGCAGTGTTTTTTCTCCTGGCATGGCATGATACGTCATTTGCTATGTCGCCTAAAGGAGGAATGTTTGGTTGTGTCTGCGTGTGCTTCGAACTTGCCTCTGTGGCACATCCCAATTTCACTTCTGGTCTCAAATCAGG…	417
69	148	seq148	0	0	98	0	124	0	0	0	0	0	0	0	222	Fungi	Basidiomycota	Malasseziomycetes	Malasseziales	Malasseziaceae	Malassezia	restricta_3	AACGCGATAGGTAATGTGAATTGCAGAATTCCGTGAATCATCGAATCTTTGAACGCACCTTGCGCTCTATGGCAATCCGTAGAGCATGCCTGTTTGAGTGCCATGAAATCTCCCACCCCAAGCGGTTTTTAAATGAAACGGCTTGGCGGATGGGGTCTGGATGGGTGCCTCTGCCTGCGCTACCTAGCACAGGCTCGCCCGAAATGCATGAGCGCCTTGAGACACTTTGCATCCGCCTCTCTGTTTGGGAGGAGGCGGCCAAGCAGTGTTTTTCTCCTGGCATGGCATGATACGTCATTTGCTATGTCACCTAAAGGAGGAATGTTTGGTTGTGTCTGCGTGTGCTTCAAACTTGCCTCTGTGGCACATCCCAATTTCACTTCTGGTCTCAAATCAGGT…	416
70	150	seq150	0	0	0	0	0	0	0	0	0	0	0	168	168	Fungi	Ascomycota	Saccharomycetes	Saccharomycetales	Pichiaceae	Pichia	mandshurica	AATGCGATACCTAGTGTGAATTGCAGCCATCGTGAATCATCGAGTTCTTGAACGCACATTGCGCCCGTCGGTATTCCGGCGGGCATGCCTGTCTGAGCGTCGTTTCCTTCTTGGAACTTTTGTTAAAGAAAGATCCAGAGCTGGCCGTGCCACTGGCCCGGCCGAAAAGAAACGTTGCGGACGAAGCGAACTACATCGGGACGCTTTTGCCGCCGAGCGAAAATATATATCATTGAGCTCGACCTCAGATCAGGTAGGAGTACCCGCTGAACTTAAGCATATCAATAAGCGGAGGACT	298
71	157	seq157	0	0	208	0	0	0	0	0	0	0	0	0	208	Fungi	Ascomycota	Sordariomycetes	Sordariales	Chaetomiaceae	Chaetomium	madrasense	AATGCGATAAGTAATGTGAATTGCAGAATTCAGTGAATCATCGAATCTTTGAACGCACATTGCGCCCGCCAGTATTCTGGCGGGCATGCCTGTTCGAGCGTCATTTCAACCATCAAGCCCCCCGGCTTGTGTTGGGGACCTGCGGCTGCCGCAGGCCCTGAAAAGCAGTGGCGGGCTCGCTGTCACACCGAGCGTAGTAGCATACATCTCGCTCTGGGCGTGCTGCGGGTTCCGGCCGTTAAACCACCTTCGTAACCCAAGGTTGACCTCGGATCAGGTAGGAAGACCCGCTGAACTT	298
72	158	seq158	0	0	204	0	0	0	0	0	0	0	0	0	204	Fungi	Ascomycota	Sordariomycetes	Microascales	Microascaceae;	Acaulium	caviariforme_1	AATGCGATAAGTAATGTGAATTGCAGAATTCAGTGAATCATCGAATCTTTGAACGCACATTGCGCCCGGCAGCAATCTGCCGGGCATGCCTGTCCGAGCGTCATTTCGACCCTCGAGCCCACTGCTCTAGCAGCAGCCCAGGCTCGGTGTTGGGGCGCTACAGGAGGTGCCTCTTCGCACCCGCCTGTAGGCCCTGAAATACAGTGGCGGTCCCGCCGCGGCGCCCCCTGCGTAGTAGTTTTCACAAACTCGCTTCGGGTCCCGGCGGAGGCCAGCCGTCAAACCACACTTTCCAGATGGTTTGACCTCGGATCAGGTAGGGTTACCCGCTGAAC	335
73	159	seq159	0	0	0	0	0	0	0	0	0	0	140	0	140	Fungi	Ascomycota	Sordariomycetes	Hypocreales	Stachybotryaceae	Striaticonidium	brachysporum_1	AATGCGATAAGTAATGTGAATTGCAGAATTCAGTGAATCATCGAATCTTTGAACGCACATTGCGCCCGCCAGCATTCTGGCGGGCATGCCTGTCCGAGCGTCATTTCAACCCTCAGGCTCCCGCGCCTGGCGTTGGGGATCGGCCTTCACCGGCCGGCCCCGAAATACAGTGGCGGCCCCGCCGTAGACCTCCTCTGCGTAGTAGCACACACCTCGCAGCCTGGGAGCGCGGCGGCGGCCACGCCGGAAAACCCCCGACTTCTGAAAGTTGACCTCGGATCAGGTAGGAATACCCGCTGAAC	302
74	161	seq161	0	0	0	0	0	202	0	0	0	0	0	0	202	Fungi	Ascomycota	Sordariomycetes	Sordariales	Chaetomiaceae	Chaetomium	globisporum	AATGCGATAAGTAATGCGAATTGCAGAATTCAGTGAGTCATCGAATCTTTGAACGCACATTGCGCCCGCCAGCATTCTGGCGGGCATGCCTGTTCGAGCGTCATTTCAACCCATCAGGCCCCCGGGCTTGCGTTGGGGCCCTGCGGCTGCCGCAGGCCCCGAAAAGCAGTGGCGGGCTCGCTGTCACACCGAGCGCAGTAGCGATTCTCGCTCCGGGCGTCGGCGGCGGGCACCGGCCGTGAAACCCCCTCCACACACAAGGTTGACCTCGGATCAGGTAGGAATACCCGCTGAACTT	298
75	165	seq165	0	0	0	0	0	0	0	0	0	0	195	0	195	Fungi	Ascomycota	Eurotiomycetes	Eurotiales	Aspergillaceae	Aspergillus	caespitosus	ACTGCGATAAGTAATGTGAATTGCAGAATTCAGTGAATCATCGAGTCTTTGAACGCACATTGCGCCCCCTGGCATTCCGGGGGGCATGCCTGTCCGAGCGTCATTGCTGCCCTTCAAGCCCGGCTTGTGTGTTGGGTCGTCGTCCCCTCCGGGGGACGGACCCGAAAGGCAGCGGCGGCACCGCGTCCGGTCCTCGAGCGTATGGGGCTTTGTCACCCGCTCGATAAGGACCGGCCGGGCGCCAGCCGGCGTCTCCAACCTTTTTTTCTCAGGTTGACCTCGGATCAGGTAGGGATACCCGCTGAAC	307
76	179	seq179	0	0	0	0	77	0	0	0	0	0	78	21	176	Fungi	Ascomycota	Dothideomycetes	Botryosphaeriales	Botryosphaeriaceae	Lasiodiplodia	[Diplodia]_cajani	AATGCGATAAGTAATGTGAATTGCAGAATTCAGTGAATCATCGAATCTTTGAACGCACATTGCGCCCCTTGGTATTCCGGGGGGCATGCCTGTTCGAGCGTCATTACAACCCTCAAGCTCTGCTTGGAATTGGGCACCGTCCTCACTGCGGACGCGCCTCAAAGACCTCGGCGGTGGCTGTTCAGCCCTCAAGCGTAGTAGAATACACCTCGCTTTGGAGCGGTTGGCGTCGCCCGCCGGACGAACCTTCTGAACTTTTCTCAAGGTTGACCTCGGATCAGGTAGGGATACCCGCTGAAC	300
77	180	seq180	0	0	0	0	0	0	0	173	0	0	0	0	173	Fungi	Ascomycota	Sordariomycetes	Hypocreales	Cordycipitaceae	Simplicillium	obclavatum	AATGCGATAAGTAATGTGAATTGCAGAATTCAGTGAATCATCGAATCTTTGAACGCACATTGCGCCCGCCAGCATTCTGGCGGGCATGCCTGTTCGAGCGTCATTTCAACCCTCGAGCTCGTCTTCATTGACGAGATCGGTGTTGGGACCCGGCGATCGGGGACTTTAGTTCCCCTGCCGGTCCCGAAATTCAGTGGCGGCCCGTTGCGGCGACCTCTGCGTAGTAACTTAACCTCGCACTGGGACAGCAGCGCGGCCACGCCGTAAAACCCCCGACTTTTTTTAAGGTTGACCTCGAATCAGGTAGGACTACCCGCTGAAC	322
78	187	seq187	0	0	91	0	0	0	0	0	0	0	0	0	91	Fungi	Ascomycota	Orbiliomycetes	Orbiliales	Orbiliaceae	Orbilia	jesu-laurae_2	AACGCGATAGTTAATGTGAATTGCAGAATTCAGTGAATCATCGAGTCTTTGAACGCACATTGCGCCCATTGGTATTCCTTTGGGCATGTCTGTTTGAGCGTCATTACAACCCCTCAGCTAACGCTGGTTTTGAACCGGGACAGGTTTGTTTTCACACACCCGCACCGGTTTTAAAGTTGTAAGCTCTGCTGGCTGCTCTGCCCCAACCGGAACATAGTAAAATAAAAAAAACTACTTGTTCAGAGGTGAGGCGGAAAGCGGTACGGCCTGAACAAAACCTACCCATCTAAGGTTTGACCTCAGATCAGACAAGGATACCCGCTGAAC	327
79	193	seq193	0	0	0	77	0	0	0	0	0	0	0	0	77	Fungi	Ascomycota	Sordariomycetes	Hypocreales	Nectriaceae	Paracremonium	binnewijzendii_3	AATGCGATAAGTAATGTGAATTGCAGAATTCAGTGAATCATCGAATCTTTGAACGCACATTGCGCCCGCCAGTATTCTGGCGGGCATGCCTGTTCGAGCGTCATTTCAACCCTCAAGCCCCCCGGGCTTGGTGCTGGGGATCGGCCGTCACGGGCCGGCCCCGAAATCGAGTGGCGGTCTCGCTGTAGCCTCCTCTGCGTAGTAGCAACACCTCGCACTGGAACGCGGCGCGGCCACGCCGTAAAACCCCCCAACTTCTGAAGGTTGACCTCGGATCAGGTAGGAATACCCGCTGAAC	298
80	196	seq196	0	0	143	0	0	0	0	0	0	0	0	0	143	Fungi	Ascomycota	Sordariomycetes	Hypocreales	Nectriaceae	Paracremonium	inflatum	AATGCGATAAGTAATGTGAATTGCAGAATTCAGTGAATCATCGAATCTTTGAACGCACATTGCGCCCGCCAGTATTCTGGCGGGCATGCCTGTTCGAGCGTCATTTCAACCCTCAAGCCCCCGGGCTTGGTGCTGGGGATCGGCCGTCACTGGCCGGCCCCGAAATCGAGTGGCGGTCTCGCTGTAGCCTCCTCTGCGTAGTAGCAACACCTCGCACTGGAACGCGGCGCGGCCACGCCGTCAAACCCCAACTTCTGAAGGTTGACCTCGGATCAGGTAGGAATACCCGCTGAACTTA	298
81	200	seq200	0	0	0	0	0	140	0	0	0	0	0	0	140	Fungi	Ascomycota	Sordariomycetes	Xylariales	Xylariaceae	Fasciatispora	cocoes	AATGCGATAAGTAATGTGAATTGCAGAATTCAGTGAATCATCGAATCTTTGAACGCACATTGCGCCTATTAGTATTCTAGTAGGCATGCCTGTTCGAGCGTCATTAAGACCATTAAGCCTCGTTTGCTTAGCGTTGGGAGCTTGCAGTTTGACTGCAACTCCTTAAATGTATTGGCAGAGGTGAATCAAACTCTCAGCGTAGTAATTCTTTATCTCGCTTTTGTAGTTGGTTCGTCTATAGCCATCAAACCTATTACTTTTTTAACTGGTTGACCTCGGATCAGGTAGGACTACCCGCTGAAC	303
82	212	seq212	0	0	0	0	128	0	0	0	0	0	0	0	128	Fungi	Ascomycota	Eurotiomycetes	Eurotiales	Aspergillaceae	Penicillium	capsulatum	AATGCGATAAGTAATGTGAATTGCAGAATTCAGTGAATCATCGAGTCTTTGAACGCACATTGCGCCCCCTGGCATTCCGGGGGGCATGCCTGTCCGAGCGTCATTGCTGCCCTCAAGGCCCGGCTTGTGTGTTGGGCCGCCGTCCCCCCGCCTGCCCGGGGGGACGGGCCCGAAAGGCAGCGGCGGCACCGCGTCCGGTCCTCGAGCGTATGGGGCTTCGTCACCCGCTCCGCAGGCCCGGCCGGTCGCCCGCCGGCGCACCTCTTCCTCTCTCCAGGTTGACCTCGGATCAGGTAGGGATACCCGCTGAAC	312
83	215	seq215	0	0	0	0	0	0	0	0	0	15	111	0	126	Fungi	Ascomycota	Sordariomycetes	Sordariales	Chaetomiaceae	Chaetomium-Thielavia	variosporum	AATGCGATAAGTAATGTGAATTGCAGAATTCAGTGAATCATCGAATCTTTGAACGCACATTGCGCCCGCCAGTATTCTGGCGGGCATGCCTGTCCGAGCGTCATTTCAACCATCAAGCCCCCGGCTTGTGTTGGGGACCTGCGGCTGCCCGCAGGCCCCGAAATCCAGTGGCGGGCTCGCCAGCACACCGAGCGTAGTAGTATGATCCTCGCTCAGGGCGTGCGGCGGGTTCCGGCCGTAAAACAGCCTCCCCACGGCAGCTAGGTTGACCTCGGATCAGGTAGGAATACCCGCTGAAC	299
84	217	seq217	0	0	0	0	0	125	0	0	0	0	0	0	125	Fungi	Ascomycota	Dothideomycetes	Pleosporales	Latoruaceae	Latorua	caligans	AATGCGATAAGTAGTGTGAATTGCAGAATTCAGTGAATCATCGAATCTTTGAACGCACATTGCGCCCCTTGGTATTCCATGGGGCATGCCTGTTCGAGCGTCATTTACACCCTCAAGCTCTGCTTGGTGTTGGGCGTCTGTCCCCGTGGGACTCGCCCCAAAGGCATTGGCAGCGGTCCTGCCGGGCCTCCTAATCGCGCAGCACTGTTCGCGCCGCCTGGAGCCCGTGCGGAATTCAGCGTCCATCAAGGCCCACTCTTCTGAACTTGACCTTGAATCAGGTAGGGATACCCGCTGAAC	300
85	218	seq218	0	0	0	0	0	0	0	0	0	49	0	0	49	Fungi	Ascomycota	Sordariomycetes	Hypocreales	Cordycipitaceae	Amphichorda	cavernicola	AATGCGATAAGTAATGTGAATTGCAGAATTCAGTGAATCATCGAATCTTTGAACGCACATTGCGCCCGCCAGTATTCTGGCGGGCATGCCTGTCTGAGCGTCATTTCAACCCTCAGGGCCCCCCTTTCGGGGGAGGGACCTGGTGTTGGGGATCGGCCTGCCCCTCTGGCGGCGGCCGGCCCTGAAATACAGTGGCGGTCTCATCGCGACCTCCCCTGCGTAGTAGTGATACCTCGCAGCCGGATAGCGGTGCGGCCACGCCGTAAAACCCCCTACTTCTTAAGGTTGACCTCAGATCAGGTAGGAATACCCGCTGAAC	319
86	219	seq219	0	0	0	0	124	0	0	0	0	0	0	0	124	Fungi	Ascomycota	Dothideomycetes	Dothideales	Saccotheciaceae	Aureobasidium	melanogenum	AATGCGATAAGTAATGTGAATTGCAGAATTCAGTGAATCATCGAATCTTTGAACGCACATTGCGCCCCTTGGTATTCCGAGGGGCATGCCTGTTCGAGCGTCATTACACCACTCAAGCTATGCTTGGTATTGGGTGCCGTCCTTAGTTGGGCGCGCCTTAAAGACCTCGGCGAGGCCTCACCGGCTTTAGGCGTAGTAGAATTTATTCGAACGTCTGTCAAAGGAGAGGACTTCTGCCGACTGAAACCTTTTATATTTTTTCTAGGTTGACCTCGGATCAGGTAGGGATACCCGCTGAAC	300
87	223	seq223	0	0	119	0	0	0	0	0	0	0	0	0	119	Fungi	Ascomycota	Sordariomycetes	Microascales	Microascaceae	Microascus	verrucosus_2	AATGCGATAAGTAATGTGAATTGCAGAATTCAGTGAATCATCGAATCTTTGAACGCACATTGCGCCCGGCAGCAATCTGCCGGGCATGCCTGTCCGAGCGTCATTTCTGCCCTCGAGCGCGGTTCGGCCCCTGGCGGGCCGCGCCGCCGCCCGGTGTTGGGGATCTGCGGGCTCCCGCCCGCAGGCCCTGAAAAGAAGTGGCGGTCCCGCCGCGGCGCCCCCTGCGTAGTAGTAAAGCACCTCGCATCGGGTCCCGGCGAAGGCCAGCCGTCGAACCTATCTCCTAGATGTTTGACCTCGGATCAGGTAGGGATACCCGCTGAAC	325
88	224	seq224	0	0	0	0	0	47	0	0	0	18	0	53	118	Fungi	Ascomycota	Sordariomycetes	Sordariales	Lasiosphaeriaceae	Cladorrhinum	hyalocarpum	AATGCGATAAGTAATGTGAATTGCAGAATTCAGTGAATCATCGAATCTTTGAACGCACATTGCGCCCGCCAGTATTCTGGCGGGCATGCCTGTTCGAGCGTCATTTCAACCATCAAGCCCCCGGCTTGTGTTGGGGACCTGCGGCTGCCGCAGGCCCTGAAATCCAGTGGCGGGCTCGCTGTCGCACCGAGCGTAGTAGCATACTTCTCGCTCCGGGAGCGCGGCGGGCGCCTGCCGTAAAACCCCCTACATACCAAAGGTTGACCTCGGATCAGGTAGGAATACCCGCTGAACTTAA	298
89	233	seq233	0	0	0	0	0	0	0	109	0	0	0	0	109	Fungi	Ascomycota	Sordariomycetes	Microascales	Microascaceae	Microascus	verrucosus_3	AATGCGATAAGTAATGTGAATTGCAGAATTCAGTGAATCATCGAATCTTTGAACGCACATTGCGCCCGGCAGCAATCTGCCGGGCATGCCTGTCCGAGCGTCATTTCTTCCCTCGAGCGCGGTTCGGCCCCTAGGGGCCGCGCCGCCGCCCGGTGTTGGGGATCTGCGGGTCCGCCCGCAGGCCCTGAAAAGAAGTGGCGGTCCCGCCGCGGCGCCCCCTGCGTAGTAGTAAAGCACCTCGCATAGGGTCCCGGCGAAGGCCAGCCGTCAAACCTATCTCTTAGATGTTTGACCTCGGATCAGGTAGGGATACCCGCTGAAC	322
90	239	seq239	0	106	0	0	0	0	0	0	0	0	0	0	106	Fungi	Ascomycota	Sordariomycetes	Hypocreales	Hypocreaceae	Trichoderma	citrinum	AATGCGATAAGTAATGTGAATTGCAGAATTCAGTGAATCATCGAATCTTTGAACGCACATTGCGCCCGCCAGTATTCTGGCGGGCATGCCTGCCCGAGCGTCATTTCAACCCTCGCGCTTGCTGGGCAACCAGCGGGCGCGGTGTTGGGGACCGGCATGGGGTCGCACGACCCCGTCGCCGCCCCCCAAATGCAGTGGCGGTCCCGCCGGCGCCTTCCCCGCGTAGTAGCATACACCTCGCGGCCGGGAGCGTTGGCGCGGCACCAAAGCCGTAAAAACCCACGACGAATCGCCACCACGGCGAGATAGTTTGACCTCGGATCAGGTAGGAATACCCGCTGAAC	344
91	257	seq257	0	0	0	0	93	0	0	0	0	0	0	0	93	Fungi	Basidiomycota	Wallemiomycetes	Wallemiales	Wallemiaceae	Wallemia	muriae	AATGCGATAAGTAATGTGAATTGCAGATACAGTGAATCATCGAATCTTTGAACGCATATTGCACCTTTTGGTATTCCATAAGGTACGTCTGTTTGAGCGTCGCGAACATCTCATAATTAATAAATTTTTTGTTAATTATGGTCTTTGAGTTTGTCTATAATTTTATAGACTAACTTTAAATTGATTAGTAGTTTAACTTTTGAAAGGGTTAAAATTAGGTGTTTTTAATGTACATTACTTGTGCATCATCTAATCAAGAGTTTTATTATTAAATTCTGCCTTAGTATTAATGTTACTGCTTCTAATAGCTTTAATTAAGCAATAAAGATTTCAATCGACCTCAAATCAGATGGGATTACCCGCTGAAC	368
92	260	seq260	0	0	0	0	0	0	0	0	92	0	0	0	92	Fungi	Ascomycota	Sordariomycetes	Sordariales	Sordariales incertae sedis	Madurella	mycetomatis_1	AATGCGATAAGTAATGTGAATTGCAGAATTCAGTGAATCATCGAATCTTTGAACGCACATTGCGCCCGCCAGTATTCTGGCGGGCATGCCTGTTCGAGCGTCATTTCAACCATCGAGCCCCCGGGCTTGTGTTGGGGACCTGCGGGCTGCCCGCAGGCCCTGAAAACCAGTGGCGGGCTCGCTGTCACCCCGAGCGTAGTAGTTAATCCAACTCGCCCAGGGCGTGCTGCGGGCTCCGGCCGTTAAGCCACCCATTACCCCCCCCCAAGGTTGACCTCGGATCAGGTAGGAATACCCGCTGAAC	304
93	270	seq270	0	0	0	0	0	0	0	0	86	0	0	0	86	Fungi	Chytridiomycota	Chytridiomycetes	Spizellomycetales	Spizellomycetaceae	Spizellomyces	kniepii	AATGCGATAAGTAGTGTGAATTGCAGAATTCAGTGAATCATCGAATCTTTGAACGCACATTGCGCTCCCTGGTATTCCGGGGAGCATGCCCGTTTCAGAATCATTAAAAACTCACAAACCTCGGTTTCTTCGGAGATCGGGAGGCGTGGATTTGGGTGCTTTTGCGGCTTTGCCAGCGATGCACCTGTAAATGATTGTGACGTGCGCCAATTGTCTTGTCAACTGGTCGTCCGAAGCGCAACAGATTCATCTATTCGTTTTGGTCGTCTGCTGGCTGATTTGGAGGCACGGGACTCGACTTATCAACCGGGGTCCTGCGATTTTGCAGGACTTGCTGATAACTTGGTCTGAAATCGGGCAAGAAAACCCGCTGAAC	376
94	271	seq271	0	43	0	0	0	0	0	0	0	0	0	42	85	Fungi	Ascomycota	Sordariomycetes	Sordariales	Chaetomiaceae	Acrophialophora	fusispora	AATGCGATAAGTAATGTGAATTGCAGAATTCAGTGAATCATCGAATCTTTGAACGCACATTGCGCCCGCCAGTATTCTGGCGGGCATGCCTGTTCGAGCGTCATTTCAACCATCAAGCCCCCCCGGCTTGTGTTGGGGACCTGCGGCTGCCCGCAGGCCCTGAAAACCAGTGGCGGGCTCGCTAGTCACACCGAGCGCAGTAGCATACATCTCGCTCAGGGCGTGCTGCGGGTTCCGGCCGTTAAAAGCCTCCAAATAACCCAAGGTTGACCTCGGATCAGGTAGGAAGACCCGCTGAAC	300
95	273	seq273	0	0	0	0	0	0	0	0	0	0	84	0	84	Fungi	Ascomycota	Sordariomycetes	Sordariales	Sordariales incertae sedis	Madurella	mycetomatis_2	AATGCGATAAGTAATGTGAATTGCAGAATTCAGTGAATCATCGAATCTTTGAACGCACATTGCGCCCGCCAGCACTCTGGCGGGCATGCCTGTTCGAGCGTCATTTCGACCATCAAGCGCCCCTCTCCGGGTGCTTGTGTTGGGGACCTGCGGCTGCCCGCAGGCCCCGAAAACCAGTGGCGGGCTCGCTGTCACCCCGAGCGTAGTAGTTCTCGCCTCGCTCAGGGACGTGCTGCGGGTGTTCCGGCCGTTAAAGCCCCCAAAGGTTGACCTCGGATCAGGTAGGAATACCCGCTGAAC	300
96	276	seq276	0	0	0	0	0	0	0	0	0	0	83	0	83	Fungi	Ascomycota	Sordariomycetes	Sordariales	Chaetomiaceae	Humicola	phialophoroides_1	AATGCGATAAGTAATGTGAATTGCAGAATTCAGTGAATCATCGAATCTTTGAACGCACATTGCGCCCGCCGGTATTCCGGCGGGCATGCCTGTTCGAGCGTCATTTCAACCATCAAGCCCCCGGGCTTGCGTTGGGGACCTGCGGCTGCGCGCAGGCCCCGAAAACCAGTGGCGGGCTCGCCGACACACCGAGCGTAGTAGTTTACACCTCGCTTAGGTCGTCGCGGCGGGCGCTGGCCGTTAAACCCCCCCATCTCACCAAAGGTTGACCTCGGATCAGGTAGGAATACCCGCTGAAC	299
97	277	seq277	39	0	0	0	0	0	0	0	0	0	0	0	39	Fungi	Basidiomycota	Agaricomycetes	Agaricales	Agaricaceae	Agaricus	sp_3	AATGCGATAAGTAATGTGAATTGCAGAATTCAGTGAATCATCGAATCTTTGAACGCACCTTGCACTCCTTGGTATTCCGAGGAGCATGCCTGTTTGAGTGTCATTAAATTCTCAACCCCAACCCTCTTATTGTGGAGTGGTCGTGGGCTTGGATTGTGGAGGTTCTGCCGGCTCTCTTTGTTGATGAATCGGCTCCTCTGAAATGCATTAGCAGAACTGGTTGCGATCTGCCACAGGTGTGATAATTATCTACACTGGCTAGGGGGATTGCTCCATGTGTTCAGCTTCCAATCGTCCCTTGTGGACAAAGTCTTATGACGAAACACTTGACCTCAAATCAGGTAGGACTACCCGCTGAAC	360
98	299	seq299	0	0	0	0	0	0	0	0	0	0	75	0	75	Fungi	Ascomycota	Dothideomycetes	Pleosporales	Trematosphaeriaceae	Trematosphaeria	pertusa	AATGCGATAAGTAGTGTGAATTGCAGAATTCAGTGAATCATCGAATCTTTGAACGCACATTGCGCCCCTTGGTATTCCATGGGGCATGCCTGTTCGAGCGTCATTGACACCCTCAAGCTCTGCTTGGTGTTGGGCGTCTGTCCCCGCGGGGACTCGCCCCAAAGTCATTGGCAGCCTCTGCCCGCTTCCCGCGCAGCACTGTCGCGCTTTTGGGAGGACATATGGGCAGACTGGCGTCCAGCAAGCTCTTTTTATTTATGTTTGACCTCGAATCAGGTAGGGATACCCGCTGAACTTA	298
99	301	seq301	0	0	0	0	0	0	0	74	0	0	0	0	74	Fungi	Ascomycota	Eurotiomycetes	Eurotiales	Trichocomaceae	Talaromyces	verruculosus_2	AATGCGATAAGTAATGTGAATTGCAGAATTCCGTGAATCATCGAATCTTTGAACGCACATTGCGCCCCCTGGCATTCCGGGGAGCATGCCTGTCCGAGCGTCATTTCTGCCCTCAAGCACGGCTTGTGTGTTAAGTGTGGTCCCCCCGGGGACCTACCCGAAAGGCAGCGGCGACGTCCGTCTGGTCCTCGAGCGTATGGGGCTCTGTCACTCGCTCGGGAAGGACCTGCGGGGGTTGGTCACCACCATGTTTTTACCACGGTTGACCTCGGATCAGGTAGGAGTTACCCGCTGAACT	298
100	302	seq302	0	0	0	0	0	0	0	0	0	0	74	0	74	Fungi	Ascomycota	Sordariomycetes	Glomerellales	Plectosphaerellaceae	Gibellulopsis	simonii	AACGCGATATGTAATGTGAATTGCAGAATTCAGTGAATCATCGAATCTTTGAACGCACATGGCGCCTTCCAGTATCCTGGGAGGCATGCCTGTCCGAGCGTCGTTTCAACCCTCGAGCCCCCGTGGCCCGGCGTTGGGGACCTGCCCAGGCAGTCCCCGAAAACCAGTGGCGGACCCGACGGGCCCTTCCTTTGCGTAGTAACATCTGCCTCGCATCGGGAGCCCCCGGGCTATCCGGCCTCTAAACCCCCCTCAAGCCCGCTCCGGCGGCACCAAGGTTGACCTCGGATCAGGTAGGAATACCCGCTGAAC	312
101	305	seq305	0	0	72	0	0	0	0	0	0	0	0	0	72	Fungi	Ascomycota	Dothideomycetes	Pleosporales	Pleosporaceae	Neomedicopsis	prunicola	AATGCGATAAGTAGTGTGAATTGCAGAATTCAGTGAATCATCGAATCTTTGAACGCACATTGCGCCCTTTGGTATTCCATCGGGCATGCCTGTTCGAGCGTCATTCCAAACCTCAAGCACTGCTTGGTGTTGGGTGTTTGTCCCGCTGTTGCGCGCGGACTCGCCTCAAAATCATTGGCAGCCGGCGTCTCCGACTTTCCGCACGCAGCAGATAGCGCGATAGGGAATCGGGAGCCTGGCGTCCACAAGGACCTCTCTCCAGTTTGACCTCGGATCAGGTAGGGATACCCGCTGAACT	298
102	308	seq308	0	0	71	0	0	0	0	0	0	0	0	0	71	Fungi	Ascomycota	Sordariomycetes	Hypocreales	Stachybotryaceae	Striaticonidium	synnematum	AATGCGATACGTAATGTGAATTGCAGAATTCAGTGAATCATCGAATCTTTGAACGCACATTGCGCCCGCCAGCATTCTGGCGGGCATGCCTGTTCGAGCGTCATTTCAACCCTCAGGCTCCCGCGCCTGGCGTTGGGGATCGGCCTTCACCGGCCGGCCCCGAAATACAGTGGCGGCCCCGCCCGTGTACCTCTGCGTAGTAGCACAACCTCGCAGCTGGGAGCGGCGGCGGCCACGCCGGAAAACCCCCGACTTCTGAAAGTTGACCTCGGATCAGGTAGGAATACCCGCTGAACTT	298
103	313	seq313	0	0	0	0	66	0	0	0	0	0	0	0	66	Fungi	Ascomycota	Sordariomycetes	Glomerellales	Plectosphaerellaceae	Plectosphaerella	delsorboi_1	AACGCGATATGTAATGTGAATTGCAGAATTCAGTGAATCATCGAATCTTTGAACGCACATGGCGCCTTCCAGTATCCTGGGAGGCATGCCTGTCCGAGCGTCGTTTCAACCCTCGAGCCCCCGTGGCCCGGCGTTGGGGATCTGCCACGGCAGGCCCCTAAAACCAGTGGCGGACCCGAAGGGCCCTCTCCTTTGCGCAGTAGCATCAGCCTCGCATCGGGAGCCCTCGGCGTCCTGCCTCTAAACCCCCCACAAGCCCGCCTAGCGGCACCAAGGTTGACCTCGGATCAGGTAGGAATACCCGCTGAAC	310
104	317	seq317	0	0	0	13	0	0	0	0	0	0	0	0	13	Fungi	Ascomycota	Sordariomycetes	Sordariales	Chaetomiaceae	Chaetomium-Collariella	hilkhuijsenii	AATGCGATAAGTAATGTGAATTGCAGAATTCAGTGAATCATCGAATCTTTGAACGCACATTGCGCCCGCCAGTATTCTGGCGGGCATGCCTGTTCGAGCGTCATTTCAACCATCAAGCCCACGGCTTGTGTTGGGGACCTGCGGCAGCCGCAGGCCCCGAAAACCAGTGGCGGGCTCGCAGTCACACCGGGCGTAGTAGACTACATCTCGCTCAGGGCGTGCTGGGGGTTCCGGCCGTTAAAAGCCCCTTTTCTCCAAAGGTTGACCTCGGATCAGGTAGGAAGACCCGCTGAACTTA	298
105	324	seq324	0	61	0	0	0	0	0	0	0	0	0	0	61	Fungi	Ascomycota	Sordariomycetes	Sordariales	Chaetomiaceae	Zopfiella	marina	AATGCGATAAGTAATGTGAATTGCAGAATTCAGTGAATCATCGAATCTTTGAACGCACATTGCGCCCCCCAGTATTCTGGCGGGCATGCCTGTTCGAGCGTCATTTCAACCATCAAGCCCTGCTTGTGTTGGGGTCCTGCGGCTGCCCGCAGGCCCTGAAAACCAGTGGCGGGCTCGCTAGTCACACCGAGCGCAGTAGCACATCTCGCTCAGGGCGTGCGGCGGGCTCCAGCCGTTAAAGCACCCACCTTTCGCAAGGTTGACCTCGGATCAGGTAGGAATACCCGCTGAACTTAAG	298
106	335	seq335	0	0	0	0	0	0	0	0	57	0	0	0	57	Fungi	Ascomycota	Leotiomycetes	Rhytismatales	Rhytismataceae	Terriera	elliptica_2	AATGCGATAAGTAATGTGAATTGCAGAATTCCGTGAATCATTGAATTTTTGAACGCATATTGCGCCTCCTGGCAATCCAGGAGGCATGCCTGTTTGAGCGTCAGTACACCGTTAATACTCTGTATTGCTCTGTGGTTTTGACATGTTTGTCTACCATAAAACGCATTGGGATTGTACTCCCAGGCTTTAGCTGTAGCAGTACTCTCAGCTTGAAAGCCTGATGTGCGCCCGCACTTGTTCTCAATTTTGACCTCAAATCAGGTAGGGATACCCGCTGAACTTAAGCATATCAATAGCG	298
107	339	seq339	0	55	0	0	0	0	0	0	0	0	0	0	55	Fungi	Basidiomycota	Agaricomycetes	Cantharellales	Ceratobasidiaceae	Ceratobasidium	ramicola	AATGCGATAAGTAATGTGAATTGCAGAATTCAGTGAATCATCGAATCTTTGAACGCACCTTGCGCTCCTTGGTATTCCTTGGAGCATGCCTGTTTGAGTATCATGAAATTCTCAAAGTAAATCTTTTGTTAATTCAACTGGTTTGCTTTGGATTTGGAGGTCTTTGCAGATTTCACATCTGCTCCTCTTAAATGCATTAGCTGGATCTCAGTATATGCTTGGTTCCACTCGGCGTGATAAGTATCACTCGCTGAGGACACTGTAAAAAGTGGCCAGGAAATGCAGATGAACCGCTTCTAATAGTCTATTCAGTTAGACAATTAATTTAAGATCTGATCTCAAATCAGGTAGGACTACCCGCTGAAC	366
108	357	seq357	0	0	0	0	0	0	0	49	0	0	0	0	49	Fungi	Basidiomycota	Exobasidiomycetes	Exobasidiales	Exobasidiaceae	Exobasidium	sp	AATGCGATAAGTAATGTGAATTGCAGAATTCAGTGAATCATCGAATCTTTGAACGCACCTTGCGCTCCTTGGTATTCCGAGGAGCATGCCTGTTTGAGTGTCATGAAACTCTCCAATTCTATCGTTTTTTCTATAGAATCTGGGTCCTTGGGTTTGCATGGGTACCCCATGCTTACCTTAAATGTATTAGCTGAATACCAGCAGGGTTGTTAAGTTTTTTTCACCCTCGGAAGAAGGTATTTGCTTCCAATCTGCGCTGTCTTTTGTCGACAGGCATTTTGTATCTTCGGCCTCAAATCAGGTAGGATTACCCGCTGAAC	320
109	363	seq363	0	0	0	0	0	0	0	0	0	48	0	0	48	Fungi	Basidiomycota	Agaricomycetes	Agaricales	Agaricaceae	Agaricus	sp_4	AATGCGATAAGTAATGTGAATTGCAGAATTCAGTGAATCATCGAATCTTTGAACGCACCTTGCACTCCTTGGTATTCCGAGGAGCATGCCTGTTTGAGTGTCATTAAATTCTCAACCCCAACCCTCTTATTGTGGAGTGGTTGTGGGCTTGGATTGTGGAGGTTCTGCCGGCTCTCTTTGTTGATGAATCGGCTCCTCTGAAATGCATTAGCAGAACTGGTTGCGATCTGCCACAGGTGTGATAATTATCTACACTGGCTAGGGGGATCGCTCCATGTGTTCAGCTTCCAATCGTCCCTTGTGGACAAAGTCTTATGACGAAACACTTGACCTCAAATCAGGTAGGACTACCCGCTGAAC	360
110	382	seq382	0	41	0	0	0	0	0	0	0	0	0	0	41	Fungi	Ascomycota	Sordariomycetes	Tracyllales	Tracyllaceae	Neotracylla	pini	AATGCGATAAGTAATGTGAATTGCAGAATTCAGTGAATCATCGAATCTTTGAACGCACATTGCGCCCGCTGGTATTCCAGCGGGCATGCCCGTTCGAGCGTCATTTTAATCCCTTCCCGGGGGAGGCTCTTCTATTCTGTAGTGGAGTCCCGCGGGGCGTTGGCATTGGGCGCCTTATTTTTAGGCGGCCGGAGCCGAAATGAAGTGGCGGACTCGCGGCGGCCCCTAGCGCAGTAGAACAACCCTTCTCGCTTAGGAGAGCCGCAGCGGTGGACTACAGCCCTACATGCTTTCTTTTTTAGAAGCTACACATATCAAAACTTGACCTCGGATCGGGTAGGACTACCCGCTGAAC	355
111	383	seq383	0	0	0	0	0	0	0	0	0	0	41	0	41	Fungi	Ascomycota	Eurotiomycetes	Eurotiales	Trichocomaceae	Talaromyces	purpureus	AATGCGATAAGTAATGTGAATTGCAGAATTCCGTGAATCATCGAATCTTTGAACGCACATTGCGCCCCCTGGCATTCCGGGGGGCATGCCTGTCCGAGCGTCATTTCTGCCCTCAAGCGCGGCTTGTGTGTTGGGTGTGGTCCCCCCGGGTTGAGGGGGGACCTGCCCGAAAGGCAGCGGCGACGTCGCGTCGGGTCCTCGAGCGTATGGGGCTCTGTCACTCGCTCGGGAGGGACCTGCGGGCGTCGGTCACAACTGTACTCTCCACGGTTGACCTCGGATCAGGTAGGAGTTACCCGCTGAAC	305
112	400	seq400	0	0	0	28	0	0	11	0	0	0	0	0	39	Fungi	Ascomycota	Sordariomycetes	Hypocreales	Hypocreales incertae sedis	Acremonium	acutatum_2	AATGCGATAAGTAATGTGAATTGCAGAATTCAGTGAATCATCGAATCTTTGAACGCACATTGCGCCCGCCAGTATTCTGGCGGGCATGCCTGTCTGAGCGTCATTTCAACCCTCGGGACCCCGTTCGCGGGACCCGGCGTTGGGGATCAGCCCGAAGCCCCCCGGGGCGGGCGGCTGGCCCCGAAATCTAGTGGCGGTCCCCCCAGCGACCTCCTCTGCGCAGTAGTAACTCACCTCGCAGCTGGACAGCGGGAGGGCCACGCCGTAAAACCCCCAACTTCTCAAAGGTTGACCTCAGATCAGGTAGGAATACCCGCTGAAC	322
113	419	seq419	0	0	0	0	0	0	0	0	0	0	35	0	35	Fungi	Ascomycota	Dothideomycetes	Capnodiales	Cladosporiaceae	Cladosporium	lignicola-sphaerospermum	AATGCGATAAGTAATGTGAATTGCAGAATTCAGTGAATCATCGAATCTTTGAACGCACATTGCGCCCCCTGGTATTCCGGGGGGCATGCCTGTTCGAGCGTCATTTCACCACTCAAGCCTCGCTTGGTATTGGGCGACGCGGTCCGCCGCGCGCCTCAAATCGACCGGCTGGGTCTTCTGTCCCCTCAGCGTTGTGGAAACTATTCGCTAAAGGGTGCCACGGGAGGCCACGCCGAAAAACAAACCCATTTCTAAGGTTGACCTCGGATCAGGTAGGGATACCCGCTGAACTTAAGCA	298
114	421	seq421	34	0	0	0	0	0	0	0	0	0	0	0	34	Fungi	Ascomycota	Sordariomycetes	Glomerellales	Plectosphaerellaceae	Plectosphaerella	oligotrophica	AACGCGATATGTAATGTGAATTGCAGAATTCAGTGAATCATCGAATCTTTGAACGCACATGGCGCCTTCCAGTATCCTGGGAGGCATGCCTGTCCGAGCGTCGTTTCAACCCTCGAGCCCCTGTGGCCCGGCGTTGGGGATCTGCCACGGCAGGCCCCTAAAACCAGTGGCGGACCCGACGGGCCCTCTCCTTTACGTAGTAGCATTCGCCTCGTATTGGGAGTCCTCGGCGTCCTGCCTCTAAACCCCCCACAAGCCCGCTCCGGCGGCACCAAGGTTGACCTCGGATCAGGTAGGAATACCCGCTGAAC	311
115	434	seq434	0	0	32	0	0	0	0	0	0	0	0	0	32	Fungi	Basidiomycota	Malasseziomycetes	Malasseziales	Malasseziaceae	Malassezia	globosa	AACGCGATAGGTAATGTGAATTGCAGAATTCCGTGAATCATCGAATCTTTGAACGCACCTTGCGCTCTATGGTATTCCGTAGAGCATGCCTGTTTGAGTGCCGTGAATTCTCCCATCCCAAGCGGTTTTTATCAAAGAATTGCTAGGCGAAGGGGTTGAGATGGGCGTTGTTATAACTGCTTTTCTTCTCTAGAAAAGCTCGCCCGAAAAACAGCTAACGCCTCTGGGCCACTTTGCATCCGCTTCTCTGAGGGGAGAAGCGGCCAAGCGCGCTCTGATCATCAGGCATAGCATGATACGTCATTTGCTATGCTGTAGGAGAGCATTTGGTTGTGGTTATACCGCGTGCGTTATTTTTTTTTTGCAAACGCAAAGAAAAAAAAGCCCCCTTTCATTTCT…	431
116	439	seq439	0	0	0	0	0	0	0	0	31	0	0	0	31	Fungi	Basidiomycota	Malasseziomycetes	Malasseziales	Malasseziaceae	Malassezia	restricta_4	AACGCGATAGGTAATGTGAATTGCAGAATTCCGTGAATCATCGAATCTTTGAACGCACCTTGCGCTCTATGGCAATCCGTAGAGCATGCCTGTTTGAGTGCCATGAAATCTCCCACCCCAAGCGGTTTTTACATGAAACGGCTTGGCGGATGGGGTCTGGATGGGTGCCTCTGCCTGCGCTACCTAGCACAGGCTCGCCCGAAATGCATGAGCGCCTTGGGACACTTTGCATCCGCCTCTCTGTTTGGGAGGAGGCGGCCAAGCAGTGTTTTTCTCCTGGCATGGCATGATACGTCATTTGCTATGTCGCCTAAAGGAGGAATGTTTGGTTGTGTCTGCGTGTGCTTCGAACTTGCCTCTGTGGCACATCCCAATTTCACTTCTGGTCTCAAATCAGGT…	416
117	443	seq443	0	0	0	0	0	0	0	0	29	0	0	0	29	Fungi	Mucoromycota	Mortierellomycetes	Mortierellales	Mortierellaceae	Mortierella	fatshederae	AATGCGATACGTAATGTGAATTGCAGAATTCAGTGAATCATCGAATCTTTGAACGCATATTGCGCTCTTTGGTATTCCGAAGAGCATGCTTGTTTGAGTATCAGTAAACACCTCAAAGCTTTTCATTTTTTTGAAAGCCTTGGACTTGAGCAAACCCAACGCCTTCCTATTCAGATCGGCGGCGGGTTGCTTGAAATGCAGGTGCAGCTGGACATTCTCCTGAGCTAAAAGCATATTTATTTAGTCCCGTCAAACGGATTATTACTTTTGCTGCAGCTTACATAAAGGGAGTTTGACCTTGTTGGCTGACTGATGCAGGATTTCACAAGGGTTGGCAACGATTCTTGTAAAACTCGATCTCAAATCAAGTAAGACTACCCGCTGAAC	387
118	452	seq452	0	0	28	0	0	0	0	0	0	0	0	0	28	Fungi	Ascomycota	Sordariomycetes	Microascales	Microascaceae	Acaulium	caviariforme_2	AATGCGATAAGTAATGTGAATTGCAGAATTCAGTGAATCATCGAATCTTTGAACGCACATTGCGCCCGGCAGCAATCTGCCGGGCATGCCTGTCCGAGCGTCATTTCGACCCTCGAGCCCACTGCTGTCAGCAGCAGCCCCCGGCTCGGTGTTGGGGCGCTACGGCGGAGCGTGGTCTCACCTCGTCTCCCCGTAGGCCCTGAAATACAGTGGCGGTCCCGCCGCGGCGCCCCCTGCGAAGTAGTTCTAACAGAAGCTCGCTTAGGGTCCCGGCGGAGGCCAGCCGTCAAACCACAAAACTCAAGATGGTTTGACCTCGGATCAGGTAGGGTTACCCGCTGAAC	344
119	476	seq476	0	0	24	0	0	0	0	0	0	0	0	0	24	Fungi	Ascomycota	Dothideomycetes	Capnodiales	Teratosphaeriaceae	Hortaea	werneckii	AATGCGATAAGTAATGTGAATTGCAGAATTCAGTGAATCATCGAATCTTTGAACGCACATTGCGCCCCCTGGCATTCCGGGGGGCATGCCTGTTCGAGCGTCATTACACCACTCAAGCCTGGCTTGGTATTGAGCGCCGCGGCCTGCCCGCGCGCTCCAATGTCTCCGGCTGAGCCGTCCGTCTCTAAGCGTTGTGAATAGCGATCGCTTGCGAGGCCCCGGGCGGTTCGACGCCGTTAAACCCCCCATTTTCTATGGTTGACCTCGGATCAGGTAGGGATACCCGCTGAACTTAAGC	298
120	482	seq482	24	0	0	0	0	0	0	0	0	0	0	0	24	Fungi	Basidiomycota	Agaricomycetes	Auriculariales	Exidiaceae	Exidia	qinghaiensis	AATGCGATAAGTAATGTGAATTGCAGAATTCAGTGAATCATCGAATCTTTGAACGCAACTTGCGCTCCTTGGTATTCCATGGAGCATGCCTGTTTGAGTGTCACGTAAACCCTCACCCTTGTGATGTCAAAGTCGCACGTGGTGGATTTGGACCGTGCCGTAGCCGGCTCGTCCTGAAATGCATTAGCTTGTGCTCGTTAGAGTGCTCGGCATGGTGTGATAATTATCTGCGCCGTCGCCTTAGGCCTCTTCTGTGTGCGCTGCTTCGAATCGTCCCCCTGTGGGACAACGTAACATTAAGCTTTGGCCTCAAATCAGGTAGGACTACCCGCTGAAC	337
121	485	seq485	0	0	0	0	0	0	0	0	23	0	0	0	23	Fungi	Ascomycota	Sordariomycetes	Sordariales	Chaetomiaceae	Chaetomium-Ovatospora	pseudomollicella	AATGCGATAAGTAATGTGAATTGCAGAATTCAGTGAATCATCGAATCTTTGAACGCACATTGCGCCCGCCAGTATTCTGGCGGGCATGCCTGTTCGAGCGTCATTTCAACCATCAAGCCCCGGGCTTGTGTTGGGGACCTGCGGCTGCCGCAGGCCCTGAAATGCAGTGGCGGGCTCGCTGTCACACCGAGCGTAGTAGTATTATCTCGCTTTGGGCGTGCTGCGTGTCCCGGCCGTTAAACGACCTTACACCCAAGGTTGACCTCGGATCAGGTAGGAAGACCCGCTGAACTTAAGC	298
122	489	seq489	22	0	0	0	0	0	0	0	0	0	0	0	22	Fungi	Ascomycota	Sordariomycetes	Xylariales	Xylariaceae	Ascotricha	guamensis	AATGCGATAAGTAATGTGAATTGCAGAATTCAGTGAATCATCGAATCTTTGAACGCACATTGCGCCTATTAGTATTCTAGTAGGCATGCCTGTTCGAGCGTCATTTCAACCCTCAAGCCCTGGTTGCTTGGTGTTGGGAGCTTGCTGTGAAACGCAACTCCTCAAAGCTAGCTGGCAGAGTCGGGATGCACTCTAAGCGTAGTAAACTTGATAGTCTCGCTTCTGCAGTTGTCCCGGCCGTCTTGCCATAAAAGCCCAAACTTTTTTGTTTTCTATGGTTGACCTCGGATCAGGTAGGAATACCCGCTGAAC	312
123	501	seq501	0	0	0	21	0	0	0	0	0	0	0	0	21	Fungi	Ascomycota	Sordariomycetes	Glomerellales	Plectosphaerellaceae	Musicillium	theobromae	AACGCGATAAGTAGTGTGAATTGCAGAATTCAGTGAATCATCGAATCTTTGAACGCACATGGCGCCCCCTGGCATCCCGGGGGGCATGCCTGTCCGAGCGTCGTTTCAACCCTCGAGCCCCCGTGGCCCGGCGTTGGGGCCCTACGCGCCTTCTGGCAGTAGGCCCCGAAAAGCAGTGGCGGTCCCGTGTGGTCCTCTCCTTTGCGTAGTAGCATTAGCCTCGCTTTGGGAGCCCGCGGCGTGCCGGCCTCGAAACCATCAAGTCCGCTCCGGCGGCACCCAGGTTGACCTCGGATCAGGTAGGAATACCCGCTGAAC	318
124	506	seq506	0	0	0	20	0	0	0	0	0	0	0	0	20	Fungi	Ascomycota	Sordariomycetes	Glomerellales	Plectosphaerellaceae	Plectosphaerella	delsorboi_2	AACGCGATATGTAATGTGAATTGCAGAATTCAGTGAATCATCGAATCTTTGAACGCACATGGCGCCTTCCAGTATCCTGGGAGGCATGCCTGTCCGAGCGTCGTTTCAACCCTCGAGCCCCCGTGGCCCGGCGTTGGGGATCTGCCACGGCAGGCCCCTAAAACCAGTGGCGGACCCGAAGGGCCCTCTCCTTTGCGCAGTAGCATCAGCCTCGCATCGGGAGCCCTCGGCGTCCTGCCTCTAAACCCCCCACAAGTCCGCCTAGCGGCACCAAGGTTGACCTCGGATCAGGTAGGAATACCCGCTGAAC	310
125	517	seq517	0	0	0	0	0	0	0	0	0	0	0	19	19	Fungi	Ascomycota	Dothideomycetes	Capnodiales	Cladosporiaceae	Cladosporium	cycadicola	AATGCGATAAGTAATGTGAATTGCAGAATTCAGTGAATCATCGAATCTTTGAACGCACATTGCGCCCCCTGGTATTCCGGGGGGCATGCCTGTTCGAGCGTCATTTCACCACTCAAGCCTCGCTTGGTATTGGGCGACGCGGTCCGCCGCGCGCCTCAAATCGACCGGCTGGGTCTTCTGTCCCCTCAGCGTTGTGGAAACTATTCGCTAAAGGGTGCCACGGGAGGTCACGCCGTAAAACAAGCCCATTTCTAAGGTTGACCTCGGATCAGGTAGGGATACCCGCTGAACTTAAGCA	298
126	530	seq530	0	0	0	18	0	0	0	0	0	0	0	0	18	Fungi	Ascomycota	Sordariomycetes	Sordariales	Chaetomiaceae	Humicola	phialophoroides_2	AATGCGATAAGTAATGTGAATTGCAGAATTCAGTGAATCATCGAATCTTTGAACGCACATTGCGCCCGCCGGTATTCCGGCGGGCATGCCTGTTCGAGCGTCATTTCAACCATCAAGCCCCCGGGCTTGCGTTGGGGACCTGCGGCTGCGCGCAGGCCCCGAAAACCAGTGGCGGGCTCGCCGACACACCGAGCGTAGTAGTTTACACCTCGCTTAGGTCGTCGCGGCGGGCGCTGGCCGTTAAACCCCCCCCATCTCACCAAAGGTTGACCTCGGATCAGGTAGGAATACCCGCTGAAC	300
127	534	seq534	0	0	0	0	0	0	0	0	0	0	0	18	18	Fungi	Ascomycota	Saccharomycetes	Saccharomycetales	Saccharomycetaceae	Saccharomyces	cerevisiae_2	AATGCGATACGTAATGTGAATTGCAGAATTCCGTGAATCATCGAATCTTTGAACGCACATTGCGCCCCTTGGTATTCCAGGGGGCATGCCTGTTTGAGCGTCATTTCCTTCTCAAACATTCTGTTTGGTAGTGAGTGATACTCTTTGGAGTTAACTTGAAATTGCTGGCCTTTTCATTGGATGTTTTTTTTTTCCAAAGAGAGGTTTCTCTGCGTGCTTGAGGTATAATGCAAGTACGGTCGTTTTAGGTTTTACCAACTGCGGCTAATCTTTTTTATACTGAGCGTATTGGAACGTTATCGATAAGAAGAGAGCGTCTAGGCGAACAATGTTCTTAAAGTTTGACCTCAAATCAGGTAGGAGTACCCGCTGAAC	375
128	538	seq538	0	0	0	0	0	0	0	0	0	0	0	17	17	Fungi	Ascomycota	Sordariomycetes	Hypocreales	Stachybotryaceae	Stachybotrys	microspora	AATGCGATAAGTAATGTGAATTGCAGAATTCAGTGAATCATCGAATCTTTGAACGCACATTGCGCCCGTCAGCATTCTGGCGGGCATGCCTGTTCGAGCGTCATTTCAACCCTCAGGACCCCCCTTTCGCGGGGAGGGACCTGGCGTTGGGGATCGGCCCGCCCCCGCGGCGGCGCCGTCCCCGAAATCTAGTGGCGGTCTCGCTGCAGCCTCCCCTGCGTAGTAGTTACAACCTCGCATCGGAGCGCGGCGCGGCCACGCCGTAAAACCCCCGACTTTCTGAACGTTGACCTCGGATCAGGTAGGAATACCCGCTGAAC	320
129	553	seq553	0	0	0	16	0	0	0	0	0	0	0	0	16	Fungi	Ascomycota	Sordariomycetes	Hypocreales	Hypocreaceae	Trichoderma	bissettii-longibrachiatum	AATGCGATAAGTAATGTGAATTGCAGAATTCAGTGAATCATCGAATCTTTGAACGCACATTGCGCCCGCCAGTATTCTGGCGGGCATGCCTGTCCGAGCGTCATTTCAACCCTCGAACCCCTCCGGGGGGTCGGCGTTGGGGATCGGCCCCTCACCGGGCCGCCCCCGAAATACAGTGGCGGTCTCGCCGCAGCCTCTCCTGCGCAGTAGTTTGCACACTCGCACCGGGAGCGCGGCGCGGCCACAGCCGTAAAACACCCCAAACTTCTGAAATGTTGACCTCGGATCAGGTAGGAATACCCGCTGAAC	309
130	563	seq563	0	0	0	0	0	0	0	0	0	16	0	0	16	Fungi	Ascomycota	Sordariomycetes	Sordariales	Chaetomiaceae	Amesia-Chaetomium	fusisporum-gelasinospora-jatrophae	AATGCGATAAGTAATGTGAATTGCAGAATTCAGTGAATCATCGAATCTTTGAACGCACATTGCGCCCGCCAGTATCCTGGCGGGCATGCCTGTTCGAGCGTCATTTCAACCATCAAGCCCCCGGCTTGTGTTGGGGACCTGCGGCTGTCCGCAGGCCCTGAAAACCAGTGGCGGGCTCGCTAGTCACACCGAGCGTAGTAGCATACATCTCGCTCAGGGCGTGCTGCGGGTTCCGGCCGTTAAACGACCTTCATAACCCAAGGTTGACCTCGGATCAGGTAGGAAGACCCGCTGAACT	298
131	566	seq566	15	0	0	0	0	0	0	0	0	0	0	0	15	Fungi	Ascomycota	Sordariomycetes	Hypocreales	Stachybotryaceae	Striaticonidium	brachysporum_2	AATGCGATAAGTAATGTGAATTGCAGAATTCAGTGAATCATCGAATCTTTGAACGCACATTGCGCCCGCCAGCATTCTGGCGGGCATGCCTGTCCGAGCGTCATTTCAACCCTCAGGCTCCCGCGCCTGGCGTTGGGGATCGGCCTTCACCGGCCGGCCCCGAAATACAGTGGCGGCCCCGCCGTAGACCTCCTCTGCGTAGTAGCACACACCTCGCAGCCTGGGAGCGCGGCGGCGGCCACACCGGAAAACCCCCGACTTCTGAAAGTTGACCTCGGATCAGGTAGGAATACCCGCTGAAC	302
132	571	seq571	0	0	0	0	0	0	0	0	0	15	0	0	15	Fungi	Ascomycota	Sordariomycetes	Microascales	Microascaceae	Kernia	geniculotricha	AATGCGATAAGTAATGTGAATTGCAGAATTCAGTGAATCATCGAATCTTTGAACGCACATTGCGCCCGGTAGTAATCTGCCGGGCATGCCTGTCCGAGCGTCATTTCAGCCCTCGACCCACTATTCGCGTAGCTGGATCGGTGTTGGGGCACTACGGTGGAATACCCGTAGGCTCCGAAATGAAGTGGCGGTCCCGCCGCGGCGCCCCCATGCGTAGTAACATCTCGTCTCGCATCGGGTCCCGGTGGAGGCCTGCCGTCAAGCCTATTCAATCACAGATGGTTTGACCTCGGATCAGGTAGGGTTACCCGCTGAAC	317
133	584	seq584	0	0	0	0	0	13	0	0	0	0	0	0	13	Fungi	Chytridiomycota	Chytridiomycetes	Rhizophydiales	Rhizophydiales incertae sedis	Operculomyces	laminatus	AATGCGATACGTAATGCGAATTGCAGAACTCAGTGAATCATCAAATCTTTGAACGCACATGGCACTGTCGGGTTACGCCTGGCAGTACGTTTCTTTCAGTGTCGAATCCACCACACATCGACAGCGTCGCGGCGGCAAGCTGCTGCGGTGCTGGCGTACCCTGGCGGTCTTCCTGGTCTTCCCGGGAAGTCCCGCCTCAAACCGAGCAGGGTGGAGCAATGCACGGCGGACGACAACGGTCTTGCGCTGGCTTCTAGTACTCCTGAGCGACCTCTCCTACTTTAGGAAGAGGAGCCGGAAACGCTGATAGTACACCTCACCGTGTAAAATCTCCGTTTCGTGCGGCGGTCTCTAGGGAAGGGAACGAAGCACCACACAAACAGCTGCCAGACGGTCACC…	475
134	586	seq586	0	0	0	0	0	0	0	0	0	13	0	0	13	Fungi	Basidiomycota	Microbotryomycetes	Sporidiobolales	Sporidiobolaceae	Rhodotorula	mucilaginosa	AATGCGATAAGTAATGTGAATTGCAGAATTCAGTGAATCATCGAATCTTTGAACGCACCTTGCGCTCCATGGTATTCCGTGGAGCATGCCTGTTTGAGTGTCATGAATACTTCAACCCTCCTCTTTCTTAATGATTGAAGAGGTGTTTGGTTTCTGAGCGCTGCTGGCCTTTACGGTCTAGCTCGTTCGTAATGCATTAGCATCCGCAATCGAACTTCGGATTGACTTGGCGTAATAGACTATTCGCTGAGGAATTCTAGTCTTTGGACTAGAGCCGGGTTGGGTTAAAGGAAGCTTCTAATCAGAATGTCTACATTTTAAGATTAGATCTCAAATCAGGTAGGACTACCCGCTGAAC	358
135	589	seq589	0	0	0	13	0	0	0	0	0	0	0	0	13	Fungi	Ascomycota	Sordariomycetes	Hypocreales	Stachybotryaceae	Achroiostachys	saccharicola	AATGCGATAAGTAATGTGAATTGCAGAATTCAGTGAATCATCGAATCTTTGAACGCACATTGCGCCCGCCAGCACTCTGGCGGGCATGCCTGTCCGAGCGTCATTTCAACCCTCAGGCCCCCCGGGGACTGGTGTTGGGGATCGGCCCGCCCTGGCGCGGCGCCGGCCCCGAAATACAGTGGCGGTCTCGCTGCAGCCTCCCCTGCGTAGTAGCACACCTCGCATCGGAGAGCGGCGCGGCCACGCCGTGAAACCCCAACTTCTGATAGTTGACCTCGGATCAGGTAGGAATACCCGCTGAAC	303
														Total	268829								321.807
