# Supplementary material for: The Effects of Salinity and Genotype on the Rhizospheric Mycobiomes in Date Palm Seedlings
Source: Biology (Basel). 2024 Mar 15;13(3):190. doi: 10.3390/biology13030190 (PMC10968608; doi:10.3390/biology13030190)
Supplement: Supplementary file 1 [file biology-13-00190-s001.zip › biology-2905715-supplementary/biology-2905715 - Supplimentary Tables/Table S2.xlsx]

## Sheet: Sheet1
Table S2: Differential abundance analysis of OTUs of the rhizospheric fungal communities of cultivars 'Umsila' (UC) and 'Zabad' (ZC) when grown under control conditions and 'Umsila' (UT) and 'Zabad' (ZT) cultivars when grown under salinity.
number	seq	seqs	ZC1	ZC2	ZC3	ZT1	ZT2	ZT3	UC1	UC2	UC3	UT1	UT2	UT3	p-Value	ZC vs ZT	ZC vs UC	ZC vs UT	ZT vs UC	ZT vs UT	UC vs UT
1	1	seq1	369	137	185	8209	4880	8604	0	490	36	14473	2090	717	0.121238	0.207	1	0.372	0.203	0.966	0.364
2	2	seq2	1378	766	5070	0	0	507	16737	1432	3951	61	0	186	0.204335	0.916	0.519	0.907	0.242	1	0.234
3	3	seq3	0	13078	280	21	0	0	0	13170	488	0	0	0	0.564521	0.737	1	0.736	0.725	1	0.724
4	4	seq4	0	0	0	0	112	0	0	0	0	0	95	0	0.593	0.711312	1	0.797998	0.711312	0.998305	0.797998
5	5	seq5	6697	1358	5132	161	891	425	2059	589	1939	123	1152	117	0.0350129	0.047	0.158	0.046	0.824	1	0.813
6	7	seq7	1307	663	3294	24	480	5253	728	2093	520	14	0	44	0.523361	0.999	0.963	0.598	0.931	0.531	0.849
7	9	seq9	0	0	0	0	100	76	0	0	0	0	4406	9212	0.102464	1	1	0.152	1	0.158	0.152
8	10	seq10	0	11	0	909	2732	7890	0	0	0	40	46	347	0.0790314	0.118	1	1	0.117	0.134	1
9	11	seq11	0	0	0	311	4832	2156	0	475	0	250	2882	213	0.195697	0.213	0.999	0.758	0.256	0.659	0.829
10	12	seq12	226	0	205	242	105	0	8079	287	1150	0	0	103	0.274745	1	0.367	1	0.36	1	0.341
11	13	seq13	0	0	166	76	0	0	0	0	0	8601	825	570	0.270331	1	1	0.358	1	0.351	0.345
12	15	seq15	0	0	0	9384	462	0	0	0	72	0	0	0	0.386709	0.47	1	1	0.476	0.47	1
13	18	seq18	0	14	181	262	2802	1690	0	72	0	154	1945	207	0.14139	0.183	1	0.724	0.168	0.631	0.691
14	19	seq19	0	0	0	0	0	0	0	0	0	6943	0	0	0.441099	1	1	0.525	1	0.525	0.525
15	23	seq23	0	0	0	2250	1668	557	0	0	0	34	0	123	0.00654948	0.012	1	0.999	0.012	0.015	0.999
16	26	seq26	0	0	0	0	0	0	0	0	4003	0	0	0	0.441099	1	0.525	1	0.525	1	0.525
17	27	seq27	12	1899	368	0	0	0	40	916	0	0	76	0	0.377961	0.407	0.777	0.433	0.898	1	0.917
18	28	seq28	58	148	127	14	741	550	0	328	55	0	569	24	0.455777	0.478	1	0.977	0.519	0.699	0.987
19	29	seq29	0	68	0	121	1120	361	0	98	47	64	872	81	0.293281	0.343	1	0.695	0.383	0.901	0.744
20	30	seq30	0	0	164	22	795	0	0	0	0	0	1781	0	0.585919	0.963	0.999	0.66	0.932	0.895	0.593
21	35	seq35	0	0	0	2419	0	0	0	0	0	20	0	0	0.443267	0.525	1	1	0.525	0.532	1
22	36	seq36	149	0	144	0	0	0	0	965	0	0	102	0	0.536385	0.973	0.771	0.992	0.538	0.999	0.619
23	41	seq41	75	0	0	123	0	1653	0	0	0	0	0	0	0.368621	0.477	1	1	0.443	0.443	1
24	43	seq43	0	93	0	108	142	218	30	155	0	54	453	106	0.337698	0.615	0.989	0.367	0.783	0.961	0.518
25	46	seq46	0	0	0	0	351	436	0	0	0	91	436	0	0.200861	0.274	1	0.577	0.274	0.912	0.577
26	48	seq48	0	12	88	52	227	492	0	0	0	23	301	21	0.187699	0.274	0.991	0.887	0.186	0.615	0.747
27	50	seq50	0	0	0	14	0	1164	0	0	0	0	0	0	0.427035	0.512	1	1	0.512	0.512	1
28	52	seq52	0	0	0	26	111	956	0	0	0	0	0	40	0.29446	0.368	1	1	0.368	0.397	1
29	54	seq54	0	67	0	20	458	117	22	220	0	0	131	64	0.470602	0.434	0.95	0.979	0.719	0.641	0.999
30	55	seq55	43	0	27	0	178	0	0	0	0	462	156	0	0.275433	0.985	0.996	0.366	0.94	0.535	0.278
31	59	seq59	0	0	0	0	383	0	0	392	0	23	65	0	0.670954	0.763	0.751	0.996	1	0.871	0.861
32	60	seq60	374	0	0	0	0	0	0	199	339	0	0	0	0.339296	0.694	0.96	0.694	0.431	1	0.431
33	67	seq67	0	0	0	0	0	259	0	531	0	0	0	0	0.558706	0.923	0.604	1	0.912	0.923	0.604
34	69	seq69	0	0	0	0	130	0	0	293	55	0	0	0	0.369	0.92477	0.409067	1	0.737964	0.92477	0.409067
35	70	seq70	0	0	0	0	0	0	0	178	0	0	0	0	0.441	1	0.525241	1	0.525241	1	0.525241
36	71	seq71	0	0	0	0	0	731	0	0	0	0	0	0	0.441099	0.525	1	1	0.525	0.525	1
37	74	seq74	0	0	297	0	368	0	0	0	0	0	0	0	0.591668	0.996	0.811	0.811	0.699	0.699	1
38	75	seq75	0	0	0	0	657	0	0	0	0	0	0	0	0.441099	0.525	1	1	0.525	0.525	1
39	77	seq77	0	0	51	0	140	0	21	76	0	0	351	0	0.712	0.987264	0.998171	0.702012	0.998503	0.865605	0.791628
40	81	seq81	0	0	0	0	477	0	0	0	0	0	0	127	0.512	0.551026	1	0.98236	0.551026	0.752377	0.98236
41	82	seq82	20	35	0	0	0	0	0	243	0	0	0	0	0.488	0.98808	0.70737	0.98808	0.531131	1	0.531131
42	86	seq86	0	0	0	0	296	181	0	0	0	0	87	0	0.109	0.139436	1	0.967539	0.139436	0.256474	0.967539
43	87	seq87	0	0	0	0	554	0	0	0	0	0	0	0	0.441	0.525241	1	1	0.525241	0.525241	1
44	92	seq92	0	0	0	0	0	370	0	0	0	0	116	0	0.523	0.560419	1	0.972907	0.560419	0.792149	0.972907
45	94	seq94	0	0	0	0	0	0	0	0	453	0	0	0	0.441	1	0.525241	1	0.525241	1	0.525241
46	95	seq95	0	0	0	0	186	0	0	0	0	66	115	0	0.438	0.618009	1	0.636772	0.618009	0.999985	0.636772
47	97	seq97	31	0	224	0	0	173	0	0	0	0	0	0	0.489	0.972384	0.57411	0.57411	0.80606	0.80606	1
48	98	seq98	0	0	0	0	0	0	0	0	0	0	426	0	0.441	1	1	0.525241	1	0.525241	0.525241
49	99	seq99	0	0	67	0	0	0	0	0	0	0	141	0	0.557	0.927027	0.927027	0.905369	1	0.600347	0.600347
50	103	seq103	0	0	83	0	0	0	0	0	47	0	259	0	0.593	0.972505	0.997584	0.804493	0.99469	0.572735	0.707037
51	104	seq104	0	0	244	0	0	0	0	0	51	0	0	0	0.497	0.541392	0.702235	0.541392	0.99091	1	0.99091
52	106	seq106	0	0	0	0	309	0	0	0	0	0	0	0	0.441	0.525241	1	1	0.525241	0.525241	1
53	107	seq107	0	25	0	0	295	0	0	0	42	0	0	0	0.507	0.600561	0.999797	0.999357	0.645567	0.535489	0.996992
54	108	seq108	0	0	124	0	0	0	0	0	0	0	237	0	0.564	0.910668	0.910668	0.930022	1	0.613905	0.613905
55	111	seq111	0	0	0	17	222	0	0	0	0	0	0	0	0.355	0.44002	1	1	0.44002	0.44002	1
56	113	seq113	0	0	0	0	0	234	0	0	0	0	0	0	0.441	0.525241	1	1	0.525241	0.525241	1
57	114	seq114	0	0	0	32	290	0	0	0	0	17	0	0	0.334	0.405881	1	0.999742	0.405881	0.447999	0.999742
58	117	seq117	0	0	66	0	251	0	0	0	0	0	0	0	0.511	0.749532	0.98294	0.98294	0.550417	0.550417	1
59	128	seq128	259	0	0	0	0	0	0	0	0	0	0	0	0.441	0.525241	0.525241	0.525241	1	1	1
60	129	seq129	0	0	0	45	152	0	0	0	44	17	0	0	0.267	0.283321	0.970802	0.998174	0.474543	0.349205	0.992844
61	131	seq131	0	0	0	0	0	257	0	0	0	0	0	0	0.441	0.525241	1	1	0.525241	0.525241	1
62	133	seq133	0	0	0	0	0	254	0	0	0	0	0	0	0.441	0.525241	1	1	0.525241	0.525241	1
63	135	seq135	165	0	0	0	0	0	0	0	0	0	0	84	0.562	0.609863	0.609863	0.923241	1	0.915554	0.915554
64	137	seq137	0	0	0	0	0	0	0	0	0	0	247	0	0.441	1	1	0.525241	1	0.525241	0.525241
65	139	seq139	0	0	0	30	158	0	0	0	0	0	0	0	0.249	0.32768	1	1	0.32768	0.32768	1
66	142	seq142	0	0	0	0	0	0	0	0	0	0	0	240	0.441	1	1	0.525241	1	0.525241	0.525241
67	144	seq144	0	13	0	0	0	0	0	0	190	0	0	0	0.459	0.999649	0.579759	0.999649	0.527013	1	0.527013
68	145	seq145	0	0	226	0	0	0	0	0	0	0	0	0	0.441	0.525241	0.525241	0.525241	1	1	1
69	148	seq148	0	0	98	0	124	0	0	0	0	0	0	0	0.591	0.995203	0.816741	0.816741	0.694165	0.694165	1
70	150	seq150	0	0	0	0	0	0	0	0	0	0	0	168	0.441	1	1	0.525241	1	0.525241	0.525241
71	157	seq157	0	0	208	0	0	0	0	0	0	0	0	0	0.441	0.525241	0.525241	0.525241	1	1	1
72	158	seq158	0	0	204	0	0	0	0	0	0	0	0	0	0.441	0.525241	0.525241	0.525241	1	1	1
73	159	seq159	0	0	0	0	0	0	0	0	0	0	140	0	0.441	1	1	0.525241	1	0.525241	0.525241
74	161	seq161	0	0	0	0	0	202	0	0	0	0	0	0	0.441	0.525241	1	1	0.525241	0.525241	1
75	165	seq165	0	0	0	0	0	0	0	0	0	0	195	0	0.441	1	1	0.525241	1	0.525241	0.525241
76	179	seq179	0	0	0	0	77	0	0	0	0	0	78	21	0.447	0.728508	1	0.562191	0.728508	0.989982	0.562191
77	180	seq180	0	0	0	0	0	0	0	173	0	0	0	0	0.441	1	0.525241	1	0.525241	1	0.525241
78	187	seq187	0	0	91	0	0	0	0	0	0	0	0	0	0.441	0.525241	0.525241	0.525241	1	1	1
79	193	seq193	0	0	0	77	0	0	0	0	0	0	0	0	0.441	0.525241	1	1	0.525241	0.525241	1
80	196	seq196	0	0	143	0	0	0	0	0	0	0	0	0	0.441	0.525241	0.525241	0.525241	1	1	1
81	200	seq200	0	0	0	0	0	140	0	0	0	0	0	0	0.441	0.525241	1	1	0.525241	0.525241	1
82	212	seq212	0	0	0	0	128	0	0	0	0	0	0	0	0.441	0.525241	1	1	0.525241	0.525241	1
83	215	seq215	0	0	0	0	0	0	0	0	0	15	111	0	0.297	1	1	0.379328	1	0.379328	0.379328
84	217	seq217	0	0	0	0	0	125	0	0	0	0	0	0	0.441	0.525241	1	1	0.525241	0.525241	1
85	218	seq218	0	0	0	0	0	0	0	0	0	49	0	0	0.441	1	1	0.525241	1	0.525241	0.525241
86	219	seq219	0	0	0	0	124	0	0	0	0	0	0	0	0.441	0.525241	1	1	0.525241	0.525241	1
87	223	seq223	0	0	119	0	0	0	0	0	0	0	0	0	0.441	0.525241	0.525241	0.525241	1	1	1
88	224	seq224	0	0	0	0	0	47	0	0	0	18	0	53	0.388	0.752024	1	0.47194	0.752024	0.953806	0.47194
89	233	seq233	0	0	0	0	0	0	0	109	0	0	0	0	0.441	1	0.525241	1	0.525241	1	0.525241
90	239	seq239	0	106	0	0	0	0	0	0	0	0	0	0	0.441	0.525241	0.525241	0.525241	1	1	1
91	257	seq257	0	0	0	0	93	0	0	0	0	0	0	0	0.441	0.525241	1	1	0.525241	0.525241	1
92	260	seq260	0	0	0	0	0	0	0	0	92	0	0	0	0.441	1	0.525241	1	0.525241	1	0.525241
93	270	seq270	0	0	0	0	0	0	0	0	86	0	0	0	0.441	1	0.525241	1	0.525241	1	0.525241
94	271	seq271	0	43	0	0	0	0	0	0	0	0	0	42	0.596	0.747599	0.747599	0.999995	1	0.760118	0.760118
95	273	seq273	0	0	0	0	0	0	0	0	0	0	84	0	0.441	1	1	0.525241	1	0.525241	0.525241
96	276	seq276	0	0	0	0	0	0	0	0	0	0	83	0	0.441	1	1	0.525241	1	0.525241	0.525241
97	277	seq277	39	0	0	0	0	0	0	0	0	0	0	0	0.441	0.525241	0.525241	0.525241	1	1	1
98	299	seq299	0	0	0	0	0	0	0	0	0	0	75	0	0.441	1	1	0.525241	1	0.525241	0.525241
99	301	seq301	0	0	0	0	0	0	0	74	0	0	0	0	0.441	1	0.525241	1	0.525241	1	0.525241
100	302	seq302	0	0	0	0	0	0	0	0	0	0	74	0	0.441	1	1	0.525241	1	0.525241	0.525241
101	305	seq305	0	0	72	0	0	0	0	0	0	0	0	0	0.441	0.525241	0.525241	0.525241	1	1	1
102	308	seq308	0	0	71	0	0	0	0	0	0	0	0	0	0.441	0.525241	0.525241	0.525241	1	1	1
103	313	seq313	0	0	0	0	66	0	0	0	0	0	0	0	0.441	0.525241	1	1	0.525241	0.525241	1
104	317	seq317	0	0	0	13	0	0	0	0	0	0	0	0	0.441	0.525241	1	1	0.525241	0.525241	1
105	324	seq324	0	61	0	0	0	0	0	0	0	0	0	0	0.441	0.525241	0.525241	0.525241	1	1	1
106	335	seq335	0	0	0	0	0	0	0	0	57	0	0	0	0.441	1	0.525241	1	0.525241	1	0.525241
107	339	seq339	0	55	0	0	0	0	0	0	0	0	0	0	0.441	0.525241	0.525241	0.525241	1	1	1
108	357	seq357	0	0	0	0	0	0	0	49	0	0	0	0	0.441	1	0.525241	1	0.525241	1	0.525241
109	363	seq363	0	0	0	0	0	0	0	0	0	48	0	0	0.441	1	1	0.525241	1	0.525241	0.525241
110	382	seq382	0	41	0	0	0	0	0	0	0	0	0	0	0.441	0.525241	0.525241	0.525241	1	1	1
111	383	seq383	0	0	0	0	0	0	0	0	0	0	41	0	0.441	1	1	0.525241	1	0.525241	0.525241
112	400	seq400	0	0	0	28	0	0	11	0	0	0	0	0	0.541	0.578705	0.952627	1	0.853013	0.578705	0.952627
113	419	seq419	0	0	0	0	0	0	0	0	0	0	35	0	0.441	1	1	0.525241	1	0.525241	0.525241
114	421	seq421	34	0	0	0	0	0	0	0	0	0	0	0	0.441	0.525241	0.525241	0.525241	1	1	1
115	434	seq434	0	0	32	0	0	0	0	0	0	0	0	0	0.441	0.525241	0.525241	0.525241	1	1	1
116	439	seq439	0	0	0	0	0	0	0	0	31	0	0	0	0.441	1	0.525241	1	0.525241	1	0.525241
117	443	seq443	0	0	0	0	0	0	0	0	29	0	0	0	0.441	1	0.525241	1	0.525241	1	0.525241
118	452	seq452	0	0	28	0	0	0	0	0	0	0	0	0	0.441	0.525241	0.525241	0.525241	1	1	1
119	476	seq476	0	0	24	0	0	0	0	0	0	0	0	0	0.441	0.525241	0.525241	0.525241	1	1	1
120	482	seq482	24	0	0	0	0	0	0	0	0	0	0	0	0.441	0.525241	0.525241	0.525241	1	1	1
121	485	seq485	0	0	0	0	0	0	0	0	23	0	0	0	0.441	1	0.525241	1	0.525241	1	0.525241
122	489	seq489	22	0	0	0	0	0	0	0	0	0	0	0	0.441	0.525241	0.525241	0.525241	1	1	1
123	501	seq501	0	0	0	21	0	0	0	0	0	0	0	0	0.441	0.525241	1	1	0.525241	0.525241	1
124	506	seq506	0	0	0	20	0	0	0	0	0	0	0	0	0.441	0.525241	1	1	0.525241	0.525241	1
125	517	seq517	0	0	0	0	0	0	0	0	0	0	0	19	0.441	1	1	0.525241	1	0.525241	0.525241
126	530	seq530	0	0	0	18	0	0	0	0	0	0	0	0	0.441	0.525241	1	1	0.525241	0.525241	1
127	534	seq534	0	0	0	0	0	0	0	0	0	0	0	18	0.441	1	1	0.525241	1	0.525241	0.525241
128	538	seq538	0	0	0	0	0	0	0	0	0	0	0	17	0.441	1	1	0.525241	1	0.525241	0.525241
129	553	seq553	0	0	0	16	0	0	0	0	0	0	0	0	0.441	0.525241	1	1	0.525241	0.525241	1
130	563	seq563	0	0	0	0	0	0	0	0	0	16	0	0	0.441	1	1	0.525241	1	0.525241	0.525241
131	566	seq566	15	0	0	0	0	0	0	0	0	0	0	0	0.441	0.525241	0.525241	0.525241	1	1	1
132	571	seq571	0	0	0	0	0	0	0	0	0	15	0	0	0.441	1	1	0.525241	1	0.525241	0.525241
133	584	seq584	0	0	0	0	0	13	0	0	0	0	0	0	0.441	0.525241	1	1	0.525241	0.525241	1
134	586	seq586	0	0	0	0	0	0	0	0	0	13	0	0	0.441	1	1	0.525241	1	0.525241	0.525241
135	589	seq589	0	0	0	13	0	0	0	0	0	0	0	0	0.441	0.525241	1	1	0.525241	0.525241	1
														Total
